# Supplementary material for: Environmental Temperature Variation Affects Brain Lipid Composition in Adult Zebrafish (Danio rerio)
Source: Int J Mol Sci. 2024 Sep 5;25(17):9629. doi: 10.3390/ijms25179629 (PMC11394874; doi:10.3390/ijms25179629)
Supplement: Supplementary file 1 [file ijms-25-09629-s001.zip]

Archive with 1 entries (1 files):
- ijms-3126816-supplementary.xlsx
