# Supplementary material for: Environmental Temperature Variation Affects Brain Lipid Composition in Adult Zebrafish (Danio rerio)
Source: Int J Mol Sci. 2024 Sep 5;25(17):9629. doi: 10.3390/ijms25179629 (PMC11394874; doi:10.3390/ijms25179629)
Supplement: Supplementary file 1 [file ijms-25-09629-s001.zip › ijms-3126816-supplementary.xlsx]

## Sheet: Supplementary Tables
S1	List of total lipids identified in brains of adult zebrafish subjected for 21 days to three temperature conditions: 18°C, 26°C (control) and 34°C, and analysed by an untargeted lipidomic approach. For each molecule thechemical formula, metabolite name, INCHIKEY, PubChem CID, signal intensity values, temperature, lipid category, abbreviation of lipid category, number of carbon atoms in the fatty a…
S2	Lipids increased at 18°C, exclusively present at 26°C or decreased at 18°C, in the comparison 18°Cvs26°C. For each lipid, metabolite name, chemical formula and Log2 signal intensity value are indicated.
S3	Lipids increased and decreased at 34°C, in the comparison 34°Cvs26°C. For each lipid, metabolite name, chemical formula and Log2 signal intensity value are indicated.
S4	List of gangliosides identified in brains of adult zebrafish subjected for 21 days to three temperature conditions: 18°C, 26°C (control) and 34°C, and analysed by a targeted lipidomic approach. For each molecule the chemical formula, the signal intensity value, and temperature are indicated.
S5	Gangliosides decreased at 18°C in the comparison 18°Cvs26°C and increased at 34°C in the comparison 34°Cvs26°C

## Sheet: S1
List of total lipids identified in brains of adult zebrafish subjected for 21 days to three temperature conditions: 18°C, 26°C (control) and 34°C, and analysed by an untargeted lipidomic approach. For each molecule thechemical formula, metabolite name, INCHIKEY, PubChem CID, signal intensity values, temperature, lipid category, abbreviation of lipid category, number of carbon atoms in the fatty a…
Chemical Formula	Metabolite Name	INCHIKEY	PubChem CID	Signal intensity values	Temperature	Lipid Category	Abbreviation of Lipid Category	Number of carbon atoms in the fatty acid chains	Carbon chain length level	Number of double bonds in the fatty acid chains	Double bond level in the fatty acid chains
C14H26O2	FA 14:1	YWWVWXASSLXJHU-UHFFFAOYSA-N	68344	3688871821	18°C	Fatty Acid	FA	14	LOW (0-25 carbon atoms)	1	LOW (0-6 double covalent bonds)
C14H26O2	FA 14:1	YWWVWXASSLXJHU-UHFFFAOYSA-N	68344	2945156143	18°C	Fatty Acid	FA	14	LOW (0-25 carbon atoms)	1	LOW (0-6 double covalent bonds)
C14H26O2	FA 14:1	YWWVWXASSLXJHU-UHFFFAOYSA-N	68344	6104362446	18°C	Fatty Acid	FA	14	LOW (0-25 carbon atoms)	1	LOW (0-6 double covalent bonds)
C14H26O2	FA 14:1	YWWVWXASSLXJHU-UHFFFAOYSA-N	68344	7207772022	18°C	Fatty Acid	FA	14	LOW (0-25 carbon atoms)	1	LOW (0-6 double covalent bonds)
C14H26O2	FA 14:1	YWWVWXASSLXJHU-UHFFFAOYSA-N	68344	5319253931	26°C	Fatty Acid	FA	14	LOW (0-25 carbon atoms)	1	LOW (0-6 double covalent bonds)
C14H26O2	FA 14:1	YWWVWXASSLXJHU-UHFFFAOYSA-N	68344	7407672262	26°C	Fatty Acid	FA	14	LOW (0-25 carbon atoms)	1	LOW (0-6 double covalent bonds)
C14H26O2	FA 14:1	YWWVWXASSLXJHU-UHFFFAOYSA-N	68344	6573861109	26°C	Fatty Acid	FA	14	LOW (0-25 carbon atoms)	1	LOW (0-6 double covalent bonds)
C14H26O2	FA 14:1	YWWVWXASSLXJHU-UHFFFAOYSA-N	68344	2415254699	26°C	Fatty Acid	FA	14	LOW (0-25 carbon atoms)	1	LOW (0-6 double covalent bonds)
C14H26O2	FA 14:1	YWWVWXASSLXJHU-UHFFFAOYSA-N	68344	5010154872	34°C	Fatty Acid	FA	14	LOW (0-25 carbon atoms)	1	LOW (0-6 double covalent bonds)
C14H26O2	FA 14:1	YWWVWXASSLXJHU-UHFFFAOYSA-N	68344	9563659045	34°C	Fatty Acid	FA	14	LOW (0-25 carbon atoms)	1	LOW (0-6 double covalent bonds)
C14H26O2	FA 14:1	YWWVWXASSLXJHU-UHFFFAOYSA-N	68344	3283371683	34°C	Fatty Acid	FA	14	LOW (0-25 carbon atoms)	1	LOW (0-6 double covalent bonds)
C14H26O2	FA 14:1	YWWVWXASSLXJHU-UHFFFAOYSA-N	68344	4567546731	34°C	Fatty Acid	FA	14	LOW (0-25 carbon atoms)	1	LOW (0-6 double covalent bonds)
C14H28O2	FA 14:0	TUNFSRHWOTWDNC-UHFFFAOYSA-N	11005	2699102219	18°C	Fatty Acid	FA	14	LOW (0-25 carbon atoms)	0	LOW (0-6 double covalent bonds)
C14H28O2	FA 14:0	TUNFSRHWOTWDNC-UHFFFAOYSA-N	11005	2321183623	18°C	Fatty Acid	FA	14	LOW (0-25 carbon atoms)	0	LOW (0-6 double covalent bonds)
C14H28O2	FA 14:0	TUNFSRHWOTWDNC-UHFFFAOYSA-N	11005	4198004914	18°C	Fatty Acid	FA	14	LOW (0-25 carbon atoms)	0	LOW (0-6 double covalent bonds)
C14H28O2	FA 14:0	TUNFSRHWOTWDNC-UHFFFAOYSA-N	11005	4672191883	18°C	Fatty Acid	FA	14	LOW (0-25 carbon atoms)	0	LOW (0-6 double covalent bonds)
C14H28O2	FA 14:0	TUNFSRHWOTWDNC-UHFFFAOYSA-N	11005	3341193124	26°C	Fatty Acid	FA	14	LOW (0-25 carbon atoms)	0	LOW (0-6 double covalent bonds)
C14H28O2	FA 14:0	TUNFSRHWOTWDNC-UHFFFAOYSA-N	11005	5020734.62	26°C	Fatty Acid	FA	14	LOW (0-25 carbon atoms)	0	LOW (0-6 double covalent bonds)
C14H28O2	FA 14:0	TUNFSRHWOTWDNC-UHFFFAOYSA-N	11005	189672944	26°C	Fatty Acid	FA	14	LOW (0-25 carbon atoms)	0	LOW (0-6 double covalent bonds)
C14H28O2	FA 14:0	TUNFSRHWOTWDNC-UHFFFAOYSA-N	11005	1639185011	26°C	Fatty Acid	FA	14	LOW (0-25 carbon atoms)	0	LOW (0-6 double covalent bonds)
C14H28O2	FA 14:0	TUNFSRHWOTWDNC-UHFFFAOYSA-N	11005	4302814549	34°C	Fatty Acid	FA	14	LOW (0-25 carbon atoms)	0	LOW (0-6 double covalent bonds)
C14H28O2	FA 14:0	TUNFSRHWOTWDNC-UHFFFAOYSA-N	11005	1112108313	34°C	Fatty Acid	FA	14	LOW (0-25 carbon atoms)	0	LOW (0-6 double covalent bonds)
C14H28O2	FA 14:0	TUNFSRHWOTWDNC-UHFFFAOYSA-N	11005	2822658993	34°C	Fatty Acid	FA	14	LOW (0-25 carbon atoms)	0	LOW (0-6 double covalent bonds)
C14H28O2	FA 14:0	TUNFSRHWOTWDNC-UHFFFAOYSA-N	11005	3696956822	34°C	Fatty Acid	FA	14	LOW (0-25 carbon atoms)	0	LOW (0-6 double covalent bonds)
C15H28O2	FA 15:1	DJCQJZKZUCHHAL-UHFFFAOYSA-N	3014053	293621.91	18°C	Fatty Acid	FA	15	LOW (0-25 carbon atoms)	1	LOW (0-6 double covalent bonds)
C15H28O2	FA 15:1	DJCQJZKZUCHHAL-UHFFFAOYSA-N	3014053	2689007483	18°C	Fatty Acid	FA	15	LOW (0-25 carbon atoms)	1	LOW (0-6 double covalent bonds)
C15H28O2	FA 15:1	DJCQJZKZUCHHAL-UHFFFAOYSA-N	3014053	5115546835	18°C	Fatty Acid	FA	15	LOW (0-25 carbon atoms)	1	LOW (0-6 double covalent bonds)
C15H28O2	FA 15:1	DJCQJZKZUCHHAL-UHFFFAOYSA-N	3014053	5215885589	18°C	Fatty Acid	FA	15	LOW (0-25 carbon atoms)	1	LOW (0-6 double covalent bonds)
C15H28O2	FA 15:1	DJCQJZKZUCHHAL-UHFFFAOYSA-N	3014053	5029446416	26°C	Fatty Acid	FA	15	LOW (0-25 carbon atoms)	1	LOW (0-6 double covalent bonds)
C15H28O2	FA 15:1	DJCQJZKZUCHHAL-UHFFFAOYSA-N	3014053	7489075537	26°C	Fatty Acid	FA	15	LOW (0-25 carbon atoms)	1	LOW (0-6 double covalent bonds)
C15H28O2	FA 15:1	DJCQJZKZUCHHAL-UHFFFAOYSA-N	3014053	8508971406	26°C	Fatty Acid	FA	15	LOW (0-25 carbon atoms)	1	LOW (0-6 double covalent bonds)
C15H28O2	FA 15:1	DJCQJZKZUCHHAL-UHFFFAOYSA-N	3014053	2139229794	26°C	Fatty Acid	FA	15	LOW (0-25 carbon atoms)	1	LOW (0-6 double covalent bonds)
C15H28O2	FA 15:1	DJCQJZKZUCHHAL-UHFFFAOYSA-N	3014053	5264608273	34°C	Fatty Acid	FA	15	LOW (0-25 carbon atoms)	1	LOW (0-6 double covalent bonds)
C15H28O2	FA 15:1	DJCQJZKZUCHHAL-UHFFFAOYSA-N	3014053	1099263063	34°C	Fatty Acid	FA	15	LOW (0-25 carbon atoms)	1	LOW (0-6 double covalent bonds)
C15H28O2	FA 15:1	DJCQJZKZUCHHAL-UHFFFAOYSA-N	3014053	3690560239	34°C	Fatty Acid	FA	15	LOW (0-25 carbon atoms)	1	LOW (0-6 double covalent bonds)
C15H28O2	FA 15:1	DJCQJZKZUCHHAL-UHFFFAOYSA-N	3014053	4560967377	34°C	Fatty Acid	FA	15	LOW (0-25 carbon atoms)	1	LOW (0-6 double covalent bonds)
C15H30O2	FA 15:0	WQEPLUUGTLDZJY-UHFFFAOYSA-N	13849	1008707235	18°C	Fatty Acid	FA	15	LOW (0-25 carbon atoms)	0	LOW (0-6 double covalent bonds)
C15H30O2	FA 15:0	WQEPLUUGTLDZJY-UHFFFAOYSA-N	13849	9350622414	18°C	Fatty Acid	FA	15	LOW (0-25 carbon atoms)	0	LOW (0-6 double covalent bonds)
C15H30O2	FA 15:0	WQEPLUUGTLDZJY-UHFFFAOYSA-N	13849	1641800002	18°C	Fatty Acid	FA	15	LOW (0-25 carbon atoms)	0	LOW (0-6 double covalent bonds)
C15H30O2	FA 15:0	WQEPLUUGTLDZJY-UHFFFAOYSA-N	13849	2029638381	18°C	Fatty Acid	FA	15	LOW (0-25 carbon atoms)	0	LOW (0-6 double covalent bonds)
C15H30O2	FA 15:0	WQEPLUUGTLDZJY-UHFFFAOYSA-N	13849	1698500834	26°C	Fatty Acid	FA	15	LOW (0-25 carbon atoms)	0	LOW (0-6 double covalent bonds)
C15H30O2	FA 15:0	WQEPLUUGTLDZJY-UHFFFAOYSA-N	13849	2169907359	26°C	Fatty Acid	FA	15	LOW (0-25 carbon atoms)	0	LOW (0-6 double covalent bonds)
C15H30O2	FA 15:0	WQEPLUUGTLDZJY-UHFFFAOYSA-N	13849	4340101619	26°C	Fatty Acid	FA	15	LOW (0-25 carbon atoms)	0	LOW (0-6 double covalent bonds)
C15H30O2	FA 15:0	WQEPLUUGTLDZJY-UHFFFAOYSA-N	13849	682022712	26°C	Fatty Acid	FA	15	LOW (0-25 carbon atoms)	0	LOW (0-6 double covalent bonds)
C15H30O2	FA 15:0	WQEPLUUGTLDZJY-UHFFFAOYSA-N	13849	1516520323	34°C	Fatty Acid	FA	15	LOW (0-25 carbon atoms)	0	LOW (0-6 double covalent bonds)
C15H30O2	FA 15:0	WQEPLUUGTLDZJY-UHFFFAOYSA-N	13849	4082831736	34°C	Fatty Acid	FA	15	LOW (0-25 carbon atoms)	0	LOW (0-6 double covalent bonds)
C15H30O2	FA 15:0	WQEPLUUGTLDZJY-UHFFFAOYSA-N	13849	9882306832	34°C	Fatty Acid	FA	15	LOW (0-25 carbon atoms)	0	LOW (0-6 double covalent bonds)
C15H30O2	FA 15:0	WQEPLUUGTLDZJY-UHFFFAOYSA-N	13849	1353053518	34°C	Fatty Acid	FA	15	LOW (0-25 carbon atoms)	0	LOW (0-6 double covalent bonds)
C16H24O2	FA 16:4	IVTCJQZAGWTMBZ-UHFFFAOYSA-N	71358585	4689500995	18°C	Fatty Acid	FA	16	LOW (0-25 carbon atoms)	4	LOW (0-6 double covalent bonds)
C16H24O2	FA 16:4	IVTCJQZAGWTMBZ-UHFFFAOYSA-N	71358585	4025849395	18°C	Fatty Acid	FA	16	LOW (0-25 carbon atoms)	4	LOW (0-6 double covalent bonds)
C16H24O2	FA 16:4	IVTCJQZAGWTMBZ-UHFFFAOYSA-N	71358585	8160388357	18°C	Fatty Acid	FA	16	LOW (0-25 carbon atoms)	4	LOW (0-6 double covalent bonds)
C16H24O2	FA 16:4	IVTCJQZAGWTMBZ-UHFFFAOYSA-N	71358585	9613305238	18°C	Fatty Acid	FA	16	LOW (0-25 carbon atoms)	4	LOW (0-6 double covalent bonds)
C16H24O2	FA 16:4	IVTCJQZAGWTMBZ-UHFFFAOYSA-N	71358585	6220514556	26°C	Fatty Acid	FA	16	LOW (0-25 carbon atoms)	4	LOW (0-6 double covalent bonds)
C16H24O2	FA 16:4	IVTCJQZAGWTMBZ-UHFFFAOYSA-N	71358585	9856283808	26°C	Fatty Acid	FA	16	LOW (0-25 carbon atoms)	4	LOW (0-6 double covalent bonds)
C16H24O2	FA 16:4	IVTCJQZAGWTMBZ-UHFFFAOYSA-N	71358585	3173599484	26°C	Fatty Acid	FA	16	LOW (0-25 carbon atoms)	4	LOW (0-6 double covalent bonds)
C16H24O2	FA 16:4	IVTCJQZAGWTMBZ-UHFFFAOYSA-N	71358585	2966179367	26°C	Fatty Acid	FA	16	LOW (0-25 carbon atoms)	4	LOW (0-6 double covalent bonds)
C16H24O2	FA 16:4	IVTCJQZAGWTMBZ-UHFFFAOYSA-N	71358585	7589269737	34°C	Fatty Acid	FA	16	LOW (0-25 carbon atoms)	4	LOW (0-6 double covalent bonds)
C16H24O2	FA 16:4	IVTCJQZAGWTMBZ-UHFFFAOYSA-N	71358585	1352558374	34°C	Fatty Acid	FA	16	LOW (0-25 carbon atoms)	4	LOW (0-6 double covalent bonds)
C16H24O2	FA 16:4	IVTCJQZAGWTMBZ-UHFFFAOYSA-N	71358585	5151551363	34°C	Fatty Acid	FA	16	LOW (0-25 carbon atoms)	4	LOW (0-6 double covalent bonds)
C16H24O2	FA 16:4	IVTCJQZAGWTMBZ-UHFFFAOYSA-N	71358585	7136546095	34°C	Fatty Acid	FA	16	LOW (0-25 carbon atoms)	4	LOW (0-6 double covalent bonds)
C16H26O2	FA 16:3	KBGYPXOSNDMZRV-UHFFFAOYSA-N	2826712	5343434863	18°C	Fatty Acid	FA	16	LOW (0-25 carbon atoms)	3	LOW (0-6 double covalent bonds)
C16H26O2	FA 16:3	KBGYPXOSNDMZRV-UHFFFAOYSA-N	2826712	543008.62	18°C	Fatty Acid	FA	16	LOW (0-25 carbon atoms)	3	LOW (0-6 double covalent bonds)
C16H26O2	FA 16:3	KBGYPXOSNDMZRV-UHFFFAOYSA-N	2826712	1027603797	18°C	Fatty Acid	FA	16	LOW (0-25 carbon atoms)	3	LOW (0-6 double covalent bonds)
C16H26O2	FA 16:3	KBGYPXOSNDMZRV-UHFFFAOYSA-N	2826712	1324971125	18°C	Fatty Acid	FA	16	LOW (0-25 carbon atoms)	3	LOW (0-6 double covalent bonds)
C16H26O2	FA 16:3	KBGYPXOSNDMZRV-UHFFFAOYSA-N	2826712	9332420481	26°C	Fatty Acid	FA	16	LOW (0-25 carbon atoms)	3	LOW (0-6 double covalent bonds)
C16H26O2	FA 16:3	KBGYPXOSNDMZRV-UHFFFAOYSA-N	2826712	1357175376	26°C	Fatty Acid	FA	16	LOW (0-25 carbon atoms)	3	LOW (0-6 double covalent bonds)
C16H26O2	FA 16:3	KBGYPXOSNDMZRV-UHFFFAOYSA-N	2826712	3854209922	26°C	Fatty Acid	FA	16	LOW (0-25 carbon atoms)	3	LOW (0-6 double covalent bonds)
C16H26O2	FA 16:3	KBGYPXOSNDMZRV-UHFFFAOYSA-N	2826712	3569357045	26°C	Fatty Acid	FA	16	LOW (0-25 carbon atoms)	3	LOW (0-6 double covalent bonds)
C16H26O2	FA 16:3	KBGYPXOSNDMZRV-UHFFFAOYSA-N	2826712	1000578379	34°C	Fatty Acid	FA	16	LOW (0-25 carbon atoms)	3	LOW (0-6 double covalent bonds)
C16H26O2	FA 16:3	KBGYPXOSNDMZRV-UHFFFAOYSA-N	2826712	1661585808	34°C	Fatty Acid	FA	16	LOW (0-25 carbon atoms)	3	LOW (0-6 double covalent bonds)
C16H26O2	FA 16:3	KBGYPXOSNDMZRV-UHFFFAOYSA-N	2826712	6180021345	34°C	Fatty Acid	FA	16	LOW (0-25 carbon atoms)	3	LOW (0-6 double covalent bonds)
C16H26O2	FA 16:3	KBGYPXOSNDMZRV-UHFFFAOYSA-N	2826712	8433205226	34°C	Fatty Acid	FA	16	LOW (0-25 carbon atoms)	3	LOW (0-6 double covalent bonds)
C16H28O3	FA 16:2;O	UHMGSJDYHGEEEY-UHFFFAOYSA-N	No result	5397999837	18°C	Fatty Acid	FA	16	LOW (0-25 carbon atoms)	2	LOW (0-6 double covalent bonds)
C16H28O3	FA 16:2;O	UHMGSJDYHGEEEY-UHFFFAOYSA-N	No result	459750941	18°C	Fatty Acid	FA	16	LOW (0-25 carbon atoms)	2	LOW (0-6 double covalent bonds)
C16H28O3	FA 16:2;O	UHMGSJDYHGEEEY-UHFFFAOYSA-N	No result	8655159308	18°C	Fatty Acid	FA	16	LOW (0-25 carbon atoms)	2	LOW (0-6 double covalent bonds)
C16H28O3	FA 16:2;O	UHMGSJDYHGEEEY-UHFFFAOYSA-N	No result	1049088346	18°C	Fatty Acid	FA	16	LOW (0-25 carbon atoms)	2	LOW (0-6 double covalent bonds)
C16H28O3	FA 16:2;O	UHMGSJDYHGEEEY-UHFFFAOYSA-N	No result	8184204394	26°C	Fatty Acid	FA	16	LOW (0-25 carbon atoms)	2	LOW (0-6 double covalent bonds)
C16H28O3	FA 16:2;O	UHMGSJDYHGEEEY-UHFFFAOYSA-N	No result	1290134124	26°C	Fatty Acid	FA	16	LOW (0-25 carbon atoms)	2	LOW (0-6 double covalent bonds)
C16H28O3	FA 16:2;O	UHMGSJDYHGEEEY-UHFFFAOYSA-N	No result	1556110834	26°C	Fatty Acid	FA	16	LOW (0-25 carbon atoms)	2	LOW (0-6 double covalent bonds)
C16H28O3	FA 16:2;O	UHMGSJDYHGEEEY-UHFFFAOYSA-N	No result	4024965634	26°C	Fatty Acid	FA	16	LOW (0-25 carbon atoms)	2	LOW (0-6 double covalent bonds)
C16H28O3	FA 16:2;O	UHMGSJDYHGEEEY-UHFFFAOYSA-N	No result	9594429651	34°C	Fatty Acid	FA	16	LOW (0-25 carbon atoms)	2	LOW (0-6 double covalent bonds)
C16H28O3	FA 16:2;O	UHMGSJDYHGEEEY-UHFFFAOYSA-N	No result	2649696476	34°C	Fatty Acid	FA	16	LOW (0-25 carbon atoms)	2	LOW (0-6 double covalent bonds)
C16H28O3	FA 16:2;O	UHMGSJDYHGEEEY-UHFFFAOYSA-N	No result	7606424522	34°C	Fatty Acid	FA	16	LOW (0-25 carbon atoms)	2	LOW (0-6 double covalent bonds)
C16H28O3	FA 16:2;O	UHMGSJDYHGEEEY-UHFFFAOYSA-N	No result	7818116742	34°C	Fatty Acid	FA	16	LOW (0-25 carbon atoms)	2	LOW (0-6 double covalent bonds)
C16H30O2	FA 16:1	SECPZKHBENQXJG-UHFFFAOYSA-N	4668	22388062.33	18°C	Fatty Acid	FA	16	LOW (0-25 carbon atoms)	1	LOW (0-6 double covalent bonds)
C16H30O2	FA 16:1	SECPZKHBENQXJG-UHFFFAOYSA-N	4668	25703340.71	18°C	Fatty Acid	FA	16	LOW (0-25 carbon atoms)	1	LOW (0-6 double covalent bonds)
C16H30O2	FA 16:1	SECPZKHBENQXJG-UHFFFAOYSA-N	4668	41068136.19	18°C	Fatty Acid	FA	16	LOW (0-25 carbon atoms)	1	LOW (0-6 double covalent bonds)
C16H30O2	FA 16:1	SECPZKHBENQXJG-UHFFFAOYSA-N	4668	49398250.99	18°C	Fatty Acid	FA	16	LOW (0-25 carbon atoms)	1	LOW (0-6 double covalent bonds)
C16H30O2	FA 16:1	SECPZKHBENQXJG-UHFFFAOYSA-N	4668	36542801.38	26°C	Fatty Acid	FA	16	LOW (0-25 carbon atoms)	1	LOW (0-6 double covalent bonds)
C16H30O2	FA 16:1	SECPZKHBENQXJG-UHFFFAOYSA-N	4668	45486893.31	26°C	Fatty Acid	FA	16	LOW (0-25 carbon atoms)	1	LOW (0-6 double covalent bonds)
C16H30O2	FA 16:1	SECPZKHBENQXJG-UHFFFAOYSA-N	4668	4688388488	26°C	Fatty Acid	FA	16	LOW (0-25 carbon atoms)	1	LOW (0-6 double covalent bonds)
C16H30O2	FA 16:1	SECPZKHBENQXJG-UHFFFAOYSA-N	4668	17519765.24	26°C	Fatty Acid	FA	16	LOW (0-25 carbon atoms)	1	LOW (0-6 double covalent bonds)
C16H30O2	FA 16:1	SECPZKHBENQXJG-UHFFFAOYSA-N	4668	33853956.26	34°C	Fatty Acid	FA	16	LOW (0-25 carbon atoms)	1	LOW (0-6 double covalent bonds)
C16H30O2	FA 16:1	SECPZKHBENQXJG-UHFFFAOYSA-N	4668	8822829258	34°C	Fatty Acid	FA	16	LOW (0-25 carbon atoms)	1	LOW (0-6 double covalent bonds)
C16H30O2	FA 16:1	SECPZKHBENQXJG-UHFFFAOYSA-N	4668	24032621.47	34°C	Fatty Acid	FA	16	LOW (0-25 carbon atoms)	1	LOW (0-6 double covalent bonds)
C16H30O2	FA 16:1	SECPZKHBENQXJG-UHFFFAOYSA-N	4668	28065081.19	34°C	Fatty Acid	FA	16	LOW (0-25 carbon atoms)	1	LOW (0-6 double covalent bonds)
C16H30O3	FA 16:1;O	DBPLZAFLPDHBAS-UHFFFAOYSA-N	No result	7515796186	18°C	Fatty Acid	FA	16	LOW (0-25 carbon atoms)	1	LOW (0-6 double covalent bonds)
C16H30O3	FA 16:1;O	DBPLZAFLPDHBAS-UHFFFAOYSA-N	No result	5490878305	18°C	Fatty Acid	FA	16	LOW (0-25 carbon atoms)	1	LOW (0-6 double covalent bonds)
C16H30O3	FA 16:1;O	DBPLZAFLPDHBAS-UHFFFAOYSA-N	No result	9511635951	18°C	Fatty Acid	FA	16	LOW (0-25 carbon atoms)	1	LOW (0-6 double covalent bonds)
C16H30O3	FA 16:1;O	DBPLZAFLPDHBAS-UHFFFAOYSA-N	No result	1091393001	18°C	Fatty Acid	FA	16	LOW (0-25 carbon atoms)	1	LOW (0-6 double covalent bonds)
C16H30O3	FA 16:1;O	DBPLZAFLPDHBAS-UHFFFAOYSA-N	No result	9092529552	26°C	Fatty Acid	FA	16	LOW (0-25 carbon atoms)	1	LOW (0-6 double covalent bonds)
C16H30O3	FA 16:1;O	DBPLZAFLPDHBAS-UHFFFAOYSA-N	No result	1186267756	26°C	Fatty Acid	FA	16	LOW (0-25 carbon atoms)	1	LOW (0-6 double covalent bonds)
C16H30O3	FA 16:1;O	DBPLZAFLPDHBAS-UHFFFAOYSA-N	No result	8660377628	26°C	Fatty Acid	FA	16	LOW (0-25 carbon atoms)	1	LOW (0-6 double covalent bonds)
C16H30O3	FA 16:1;O	DBPLZAFLPDHBAS-UHFFFAOYSA-N	No result	5121956423	26°C	Fatty Acid	FA	16	LOW (0-25 carbon atoms)	1	LOW (0-6 double covalent bonds)
C16H30O3	FA 16:1;O	DBPLZAFLPDHBAS-UHFFFAOYSA-N	No result	9702978324	34°C	Fatty Acid	FA	16	LOW (0-25 carbon atoms)	1	LOW (0-6 double covalent bonds)
C16H30O3	FA 16:1;O	DBPLZAFLPDHBAS-UHFFFAOYSA-N	No result	3720430932	34°C	Fatty Acid	FA	16	LOW (0-25 carbon atoms)	1	LOW (0-6 double covalent bonds)
C16H30O3	FA 16:1;O	DBPLZAFLPDHBAS-UHFFFAOYSA-N	No result	7212241145	34°C	Fatty Acid	FA	16	LOW (0-25 carbon atoms)	1	LOW (0-6 double covalent bonds)
C16H30O3	FA 16:1;O	DBPLZAFLPDHBAS-UHFFFAOYSA-N	No result	8608530142	34°C	Fatty Acid	FA	16	LOW (0-25 carbon atoms)	1	LOW (0-6 double covalent bonds)
C16H32O2	FA 16:0	IPCSVZSSVZVIGE-UHFFFAOYSA-N	985	94654096.33	18°C	Fatty Acid	FA	16	LOW (0-25 carbon atoms)	0	LOW (0-6 double covalent bonds)
C16H32O2	FA 16:0	IPCSVZSSVZVIGE-UHFFFAOYSA-N	985	146468067.7	18°C	Fatty Acid	FA	16	LOW (0-25 carbon atoms)	0	LOW (0-6 double covalent bonds)
C16H32O2	FA 16:0	IPCSVZSSVZVIGE-UHFFFAOYSA-N	985	199780349.1	18°C	Fatty Acid	FA	16	LOW (0-25 carbon atoms)	0	LOW (0-6 double covalent bonds)
C16H32O2	FA 16:0	IPCSVZSSVZVIGE-UHFFFAOYSA-N	985	279259457.6	18°C	Fatty Acid	FA	16	LOW (0-25 carbon atoms)	0	LOW (0-6 double covalent bonds)
C16H32O2	FA 16:0	IPCSVZSSVZVIGE-UHFFFAOYSA-N	985	232804686.3	26°C	Fatty Acid	FA	16	LOW (0-25 carbon atoms)	0	LOW (0-6 double covalent bonds)
C16H32O2	FA 16:0	IPCSVZSSVZVIGE-UHFFFAOYSA-N	985	243054357.1	26°C	Fatty Acid	FA	16	LOW (0-25 carbon atoms)	0	LOW (0-6 double covalent bonds)
C16H32O2	FA 16:0	IPCSVZSSVZVIGE-UHFFFAOYSA-N	985	10507034.53	26°C	Fatty Acid	FA	16	LOW (0-25 carbon atoms)	0	LOW (0-6 double covalent bonds)
C16H32O2	FA 16:0	IPCSVZSSVZVIGE-UHFFFAOYSA-N	985	96522867.99	26°C	Fatty Acid	FA	16	LOW (0-25 carbon atoms)	0	LOW (0-6 double covalent bonds)
C16H32O2	FA 16:0	IPCSVZSSVZVIGE-UHFFFAOYSA-N	985	158672190	34°C	Fatty Acid	FA	16	LOW (0-25 carbon atoms)	0	LOW (0-6 double covalent bonds)
C16H32O2	FA 16:0	IPCSVZSSVZVIGE-UHFFFAOYSA-N	985	72842808.59	34°C	Fatty Acid	FA	16	LOW (0-25 carbon atoms)	0	LOW (0-6 double covalent bonds)
C16H32O2	FA 16:0	IPCSVZSSVZVIGE-UHFFFAOYSA-N	985	104221032	34°C	Fatty Acid	FA	16	LOW (0-25 carbon atoms)	0	LOW (0-6 double covalent bonds)
C16H32O2	FA 16:0	IPCSVZSSVZVIGE-UHFFFAOYSA-N	985	129793194.9	34°C	Fatty Acid	FA	16	LOW (0-25 carbon atoms)	0	LOW (0-6 double covalent bonds)
C16H32O3	FA 16:0;O	KMEKMXBMYZGGDT-UHFFFAOYSA-N	15569773	3958484187	18°C	Fatty Acid	FA	16	LOW (0-25 carbon atoms)	0	LOW (0-6 double covalent bonds)
C16H32O3	FA 16:0;O	KMEKMXBMYZGGDT-UHFFFAOYSA-N	15569773	2541312426	18°C	Fatty Acid	FA	16	LOW (0-25 carbon atoms)	0	LOW (0-6 double covalent bonds)
C16H32O3	FA 16:0;O	KMEKMXBMYZGGDT-UHFFFAOYSA-N	15569773	4465999831	18°C	Fatty Acid	FA	16	LOW (0-25 carbon atoms)	0	LOW (0-6 double covalent bonds)
C16H32O3	FA 16:0;O	KMEKMXBMYZGGDT-UHFFFAOYSA-N	15569773	5493677512	18°C	Fatty Acid	FA	16	LOW (0-25 carbon atoms)	0	LOW (0-6 double covalent bonds)
C16H32O3	FA 16:0;O	KMEKMXBMYZGGDT-UHFFFAOYSA-N	15569773	4605498055	26°C	Fatty Acid	FA	16	LOW (0-25 carbon atoms)	0	LOW (0-6 double covalent bonds)
C16H32O3	FA 16:0;O	KMEKMXBMYZGGDT-UHFFFAOYSA-N	15569773	5648080832	26°C	Fatty Acid	FA	16	LOW (0-25 carbon atoms)	0	LOW (0-6 double covalent bonds)
C16H32O3	FA 16:0;O	KMEKMXBMYZGGDT-UHFFFAOYSA-N	15569773	3327085839	26°C	Fatty Acid	FA	16	LOW (0-25 carbon atoms)	0	LOW (0-6 double covalent bonds)
C16H32O3	FA 16:0;O	KMEKMXBMYZGGDT-UHFFFAOYSA-N	15569773	2753426161	26°C	Fatty Acid	FA	16	LOW (0-25 carbon atoms)	0	LOW (0-6 double covalent bonds)
C16H32O3	FA 16:0;O	KMEKMXBMYZGGDT-UHFFFAOYSA-N	15569773	4755778827	34°C	Fatty Acid	FA	16	LOW (0-25 carbon atoms)	0	LOW (0-6 double covalent bonds)
C16H32O3	FA 16:0;O	KMEKMXBMYZGGDT-UHFFFAOYSA-N	15569773	2304787093	34°C	Fatty Acid	FA	16	LOW (0-25 carbon atoms)	0	LOW (0-6 double covalent bonds)
C16H32O3	FA 16:0;O	KMEKMXBMYZGGDT-UHFFFAOYSA-N	15569773	3827580765	34°C	Fatty Acid	FA	16	LOW (0-25 carbon atoms)	0	LOW (0-6 double covalent bonds)
C16H32O3	FA 16:0;O	KMEKMXBMYZGGDT-UHFFFAOYSA-N	15569773	4045433836	34°C	Fatty Acid	FA	16	LOW (0-25 carbon atoms)	0	LOW (0-6 double covalent bonds)
C17H32O2	FA 17:1	QSBYPNXLFMSGKH-UHFFFAOYSA-N	3014063	4181651096	18°C	Fatty Acid	FA	17	LOW (0-25 carbon atoms)	1	LOW (0-6 double covalent bonds)
C17H32O2	FA 17:1	QSBYPNXLFMSGKH-UHFFFAOYSA-N	3014063	7689002535	18°C	Fatty Acid	FA	17	LOW (0-25 carbon atoms)	1	LOW (0-6 double covalent bonds)
C17H32O2	FA 17:1	QSBYPNXLFMSGKH-UHFFFAOYSA-N	3014063	11874725.08	18°C	Fatty Acid	FA	17	LOW (0-25 carbon atoms)	1	LOW (0-6 double covalent bonds)
C17H32O2	FA 17:1	QSBYPNXLFMSGKH-UHFFFAOYSA-N	3014063	18184432.21	18°C	Fatty Acid	FA	17	LOW (0-25 carbon atoms)	1	LOW (0-6 double covalent bonds)
C17H32O2	FA 17:1	QSBYPNXLFMSGKH-UHFFFAOYSA-N	3014063	14168972.66	26°C	Fatty Acid	FA	17	LOW (0-25 carbon atoms)	1	LOW (0-6 double covalent bonds)
C17H32O2	FA 17:1	QSBYPNXLFMSGKH-UHFFFAOYSA-N	3014063	14967313.19	26°C	Fatty Acid	FA	17	LOW (0-25 carbon atoms)	1	LOW (0-6 double covalent bonds)
C17H32O2	FA 17:1	QSBYPNXLFMSGKH-UHFFFAOYSA-N	3014063	8184222417	26°C	Fatty Acid	FA	17	LOW (0-25 carbon atoms)	1	LOW (0-6 double covalent bonds)
C17H32O2	FA 17:1	QSBYPNXLFMSGKH-UHFFFAOYSA-N	3014063	3954107625	26°C	Fatty Acid	FA	17	LOW (0-25 carbon atoms)	1	LOW (0-6 double covalent bonds)
C17H32O2	FA 17:1	QSBYPNXLFMSGKH-UHFFFAOYSA-N	3014063	7995331246	34°C	Fatty Acid	FA	17	LOW (0-25 carbon atoms)	1	LOW (0-6 double covalent bonds)
C17H32O2	FA 17:1	QSBYPNXLFMSGKH-UHFFFAOYSA-N	3014063	1799587067	34°C	Fatty Acid	FA	17	LOW (0-25 carbon atoms)	1	LOW (0-6 double covalent bonds)
C17H32O2	FA 17:1	QSBYPNXLFMSGKH-UHFFFAOYSA-N	3014063	4359916611	34°C	Fatty Acid	FA	17	LOW (0-25 carbon atoms)	1	LOW (0-6 double covalent bonds)
C17H32O2	FA 17:1	QSBYPNXLFMSGKH-UHFFFAOYSA-N	3014063	6084592015	34°C	Fatty Acid	FA	17	LOW (0-25 carbon atoms)	1	LOW (0-6 double covalent bonds)
C18H28O2	FA 18:4	JIWBIWFOSCKQMA-UHFFFAOYSA-N	163841	3931871784	18°C	Fatty Acid	FA	18	LOW (0-25 carbon atoms)	4	LOW (0-6 double covalent bonds)
C18H28O2	FA 18:4	JIWBIWFOSCKQMA-UHFFFAOYSA-N	163841	3551267065	18°C	Fatty Acid	FA	18	LOW (0-25 carbon atoms)	4	LOW (0-6 double covalent bonds)
C18H28O2	FA 18:4	JIWBIWFOSCKQMA-UHFFFAOYSA-N	163841	6488383088	18°C	Fatty Acid	FA	18	LOW (0-25 carbon atoms)	4	LOW (0-6 double covalent bonds)
C18H28O2	FA 18:4	JIWBIWFOSCKQMA-UHFFFAOYSA-N	163841	9207733682	18°C	Fatty Acid	FA	18	LOW (0-25 carbon atoms)	4	LOW (0-6 double covalent bonds)
C18H28O2	FA 18:4	JIWBIWFOSCKQMA-UHFFFAOYSA-N	163841	5320857464	26°C	Fatty Acid	FA	18	LOW (0-25 carbon atoms)	4	LOW (0-6 double covalent bonds)
C18H28O2	FA 18:4	JIWBIWFOSCKQMA-UHFFFAOYSA-N	163841	7603924837	26°C	Fatty Acid	FA	18	LOW (0-25 carbon atoms)	4	LOW (0-6 double covalent bonds)
C18H28O2	FA 18:4	JIWBIWFOSCKQMA-UHFFFAOYSA-N	163841	2655291945	26°C	Fatty Acid	FA	18	LOW (0-25 carbon atoms)	4	LOW (0-6 double covalent bonds)
C18H28O2	FA 18:4	JIWBIWFOSCKQMA-UHFFFAOYSA-N	163841	2495697433	26°C	Fatty Acid	FA	18	LOW (0-25 carbon atoms)	4	LOW (0-6 double covalent bonds)
C18H28O2	FA 18:4	JIWBIWFOSCKQMA-UHFFFAOYSA-N	163841	5863116817	34°C	Fatty Acid	FA	18	LOW (0-25 carbon atoms)	4	LOW (0-6 double covalent bonds)
C18H28O2	FA 18:4	JIWBIWFOSCKQMA-UHFFFAOYSA-N	163841	1295095759	34°C	Fatty Acid	FA	18	LOW (0-25 carbon atoms)	4	LOW (0-6 double covalent bonds)
C18H28O2	FA 18:4	JIWBIWFOSCKQMA-UHFFFAOYSA-N	163841	3805068607	34°C	Fatty Acid	FA	18	LOW (0-25 carbon atoms)	4	LOW (0-6 double covalent bonds)
C18H28O2	FA 18:4	JIWBIWFOSCKQMA-UHFFFAOYSA-N	163841	5425528792	34°C	Fatty Acid	FA	18	LOW (0-25 carbon atoms)	4	LOW (0-6 double covalent bonds)
C18H28O3	FA 18:4;O	JZPSRJYCHQSSRG-UHFFFAOYSA-N	No result	122833515	18°C	Fatty Acid	FA	18	LOW (0-25 carbon atoms)	4	LOW (0-6 double covalent bonds)
C18H28O3	FA 18:4;O	JZPSRJYCHQSSRG-UHFFFAOYSA-N	No result	1178103188	18°C	Fatty Acid	FA	18	LOW (0-25 carbon atoms)	4	LOW (0-6 double covalent bonds)
C18H28O3	FA 18:4;O	JZPSRJYCHQSSRG-UHFFFAOYSA-N	No result	1903948715	18°C	Fatty Acid	FA	18	LOW (0-25 carbon atoms)	4	LOW (0-6 double covalent bonds)
C18H28O3	FA 18:4;O	JZPSRJYCHQSSRG-UHFFFAOYSA-N	No result	2096550145	18°C	Fatty Acid	FA	18	LOW (0-25 carbon atoms)	4	LOW (0-6 double covalent bonds)
C18H28O3	FA 18:4;O	JZPSRJYCHQSSRG-UHFFFAOYSA-N	No result	1768623658	26°C	Fatty Acid	FA	18	LOW (0-25 carbon atoms)	4	LOW (0-6 double covalent bonds)
C18H28O3	FA 18:4;O	JZPSRJYCHQSSRG-UHFFFAOYSA-N	No result	2551117973	26°C	Fatty Acid	FA	18	LOW (0-25 carbon atoms)	4	LOW (0-6 double covalent bonds)
C18H28O3	FA 18:4;O	JZPSRJYCHQSSRG-UHFFFAOYSA-N	No result	8427628406	26°C	Fatty Acid	FA	18	LOW (0-25 carbon atoms)	4	LOW (0-6 double covalent bonds)
C18H28O3	FA 18:4;O	JZPSRJYCHQSSRG-UHFFFAOYSA-N	No result	9138660464	26°C	Fatty Acid	FA	18	LOW (0-25 carbon atoms)	4	LOW (0-6 double covalent bonds)
C18H28O3	FA 18:4;O	JZPSRJYCHQSSRG-UHFFFAOYSA-N	No result	2225523009	34°C	Fatty Acid	FA	18	LOW (0-25 carbon atoms)	4	LOW (0-6 double covalent bonds)
C18H28O3	FA 18:4;O	JZPSRJYCHQSSRG-UHFFFAOYSA-N	No result	6025791491	34°C	Fatty Acid	FA	18	LOW (0-25 carbon atoms)	4	LOW (0-6 double covalent bonds)
C18H28O3	FA 18:4;O	JZPSRJYCHQSSRG-UHFFFAOYSA-N	No result	2134456196	34°C	Fatty Acid	FA	18	LOW (0-25 carbon atoms)	4	LOW (0-6 double covalent bonds)
C18H28O3	FA 18:4;O	JZPSRJYCHQSSRG-UHFFFAOYSA-N	No result	1832741055	34°C	Fatty Acid	FA	18	LOW (0-25 carbon atoms)	4	LOW (0-6 double covalent bonds)
C18H30O2	FA 18:3	DTOSIQBPPRVQHS-UHFFFAOYSA-N	860	22722560.22	18°C	Fatty Acid	FA	18	LOW (0-25 carbon atoms)	3	LOW (0-6 double covalent bonds)
C18H30O2	FA 18:3	DTOSIQBPPRVQHS-UHFFFAOYSA-N	860	17404313.8	18°C	Fatty Acid	FA	18	LOW (0-25 carbon atoms)	3	LOW (0-6 double covalent bonds)
C18H30O2	FA 18:3	DTOSIQBPPRVQHS-UHFFFAOYSA-N	860	32646921.34	18°C	Fatty Acid	FA	18	LOW (0-25 carbon atoms)	3	LOW (0-6 double covalent bonds)
C18H30O2	FA 18:3	DTOSIQBPPRVQHS-UHFFFAOYSA-N	860	35350281.25	18°C	Fatty Acid	FA	18	LOW (0-25 carbon atoms)	3	LOW (0-6 double covalent bonds)
C18H30O2	FA 18:3	DTOSIQBPPRVQHS-UHFFFAOYSA-N	860	27692351.83	26°C	Fatty Acid	FA	18	LOW (0-25 carbon atoms)	3	LOW (0-6 double covalent bonds)
C18H30O2	FA 18:3	DTOSIQBPPRVQHS-UHFFFAOYSA-N	860	41954131.6	26°C	Fatty Acid	FA	18	LOW (0-25 carbon atoms)	3	LOW (0-6 double covalent bonds)
C18H30O2	FA 18:3	DTOSIQBPPRVQHS-UHFFFAOYSA-N	860	2214163722	26°C	Fatty Acid	FA	18	LOW (0-25 carbon atoms)	3	LOW (0-6 double covalent bonds)
C18H30O2	FA 18:3	DTOSIQBPPRVQHS-UHFFFAOYSA-N	860	13719182.9	26°C	Fatty Acid	FA	18	LOW (0-25 carbon atoms)	3	LOW (0-6 double covalent bonds)
C18H30O2	FA 18:3	DTOSIQBPPRVQHS-UHFFFAOYSA-N	860	36026096.62	34°C	Fatty Acid	FA	18	LOW (0-25 carbon atoms)	3	LOW (0-6 double covalent bonds)
C18H30O2	FA 18:3	DTOSIQBPPRVQHS-UHFFFAOYSA-N	860	8349340835	34°C	Fatty Acid	FA	18	LOW (0-25 carbon atoms)	3	LOW (0-6 double covalent bonds)
C18H30O2	FA 18:3	DTOSIQBPPRVQHS-UHFFFAOYSA-N	860	25763164.14	34°C	Fatty Acid	FA	18	LOW (0-25 carbon atoms)	3	LOW (0-6 double covalent bonds)
C18H30O2	FA 18:3	DTOSIQBPPRVQHS-UHFFFAOYSA-N	860	32901842.36	34°C	Fatty Acid	FA	18	LOW (0-25 carbon atoms)	3	LOW (0-6 double covalent bonds)
C18H30O3	FA 18:3;O	NFIYYIXFARWVBH-UHFFFAOYSA-N	No result	1258834823	18°C	Fatty Acid	FA	18	LOW (0-25 carbon atoms)	3	LOW (0-6 double covalent bonds)
C18H30O3	FA 18:3;O	NFIYYIXFARWVBH-UHFFFAOYSA-N	No result	1204080546	18°C	Fatty Acid	FA	18	LOW (0-25 carbon atoms)	3	LOW (0-6 double covalent bonds)
C18H30O3	FA 18:3;O	NFIYYIXFARWVBH-UHFFFAOYSA-N	No result	2134238616	18°C	Fatty Acid	FA	18	LOW (0-25 carbon atoms)	3	LOW (0-6 double covalent bonds)
C18H30O3	FA 18:3;O	NFIYYIXFARWVBH-UHFFFAOYSA-N	No result	2302919491	18°C	Fatty Acid	FA	18	LOW (0-25 carbon atoms)	3	LOW (0-6 double covalent bonds)
C18H30O3	FA 18:3;O	NFIYYIXFARWVBH-UHFFFAOYSA-N	No result	1952402593	26°C	Fatty Acid	FA	18	LOW (0-25 carbon atoms)	3	LOW (0-6 double covalent bonds)
C18H30O3	FA 18:3;O	NFIYYIXFARWVBH-UHFFFAOYSA-N	No result	2944577361	26°C	Fatty Acid	FA	18	LOW (0-25 carbon atoms)	3	LOW (0-6 double covalent bonds)
C18H30O3	FA 18:3;O	NFIYYIXFARWVBH-UHFFFAOYSA-N	No result	4087983083	26°C	Fatty Acid	FA	18	LOW (0-25 carbon atoms)	3	LOW (0-6 double covalent bonds)
C18H30O3	FA 18:3;O	NFIYYIXFARWVBH-UHFFFAOYSA-N	No result	9216079692	26°C	Fatty Acid	FA	18	LOW (0-25 carbon atoms)	3	LOW (0-6 double covalent bonds)
C18H30O3	FA 18:3;O	NFIYYIXFARWVBH-UHFFFAOYSA-N	No result	2513888713	34°C	Fatty Acid	FA	18	LOW (0-25 carbon atoms)	3	LOW (0-6 double covalent bonds)
C18H30O3	FA 18:3;O	NFIYYIXFARWVBH-UHFFFAOYSA-N	No result	5409784572	34°C	Fatty Acid	FA	18	LOW (0-25 carbon atoms)	3	LOW (0-6 double covalent bonds)
C18H30O3	FA 18:3;O	NFIYYIXFARWVBH-UHFFFAOYSA-N	No result	2136898431	34°C	Fatty Acid	FA	18	LOW (0-25 carbon atoms)	3	LOW (0-6 double covalent bonds)
C18H30O3	FA 18:3;O	NFIYYIXFARWVBH-UHFFFAOYSA-N	No result	1992318805	34°C	Fatty Acid	FA	18	LOW (0-25 carbon atoms)	3	LOW (0-6 double covalent bonds)
C18H32O2	FA 18:2	OYHQOLUKZRVURQ-UHFFFAOYSA-N	3931	116485562.6	18°C	Fatty Acid	FA	18	LOW (0-25 carbon atoms)	2	LOW (0-6 double covalent bonds)
C18H32O2	FA 18:2	OYHQOLUKZRVURQ-UHFFFAOYSA-N	3931	115379308.4	18°C	Fatty Acid	FA	18	LOW (0-25 carbon atoms)	2	LOW (0-6 double covalent bonds)
C18H32O2	FA 18:2	OYHQOLUKZRVURQ-UHFFFAOYSA-N	3931	196876089.8	18°C	Fatty Acid	FA	18	LOW (0-25 carbon atoms)	2	LOW (0-6 double covalent bonds)
C18H32O2	FA 18:2	OYHQOLUKZRVURQ-UHFFFAOYSA-N	3931	227055416.2	18°C	Fatty Acid	FA	18	LOW (0-25 carbon atoms)	2	LOW (0-6 double covalent bonds)
C18H32O2	FA 18:2	OYHQOLUKZRVURQ-UHFFFAOYSA-N	3931	181797141.1	26°C	Fatty Acid	FA	18	LOW (0-25 carbon atoms)	2	LOW (0-6 double covalent bonds)
C18H32O2	FA 18:2	OYHQOLUKZRVURQ-UHFFFAOYSA-N	3931	258299993.9	26°C	Fatty Acid	FA	18	LOW (0-25 carbon atoms)	2	LOW (0-6 double covalent bonds)
C18H32O2	FA 18:2	OYHQOLUKZRVURQ-UHFFFAOYSA-N	3931	1160118314	26°C	Fatty Acid	FA	18	LOW (0-25 carbon atoms)	2	LOW (0-6 double covalent bonds)
C18H32O2	FA 18:2	OYHQOLUKZRVURQ-UHFFFAOYSA-N	3931	81766508.81	26°C	Fatty Acid	FA	18	LOW (0-25 carbon atoms)	2	LOW (0-6 double covalent bonds)
C18H32O2	FA 18:2	OYHQOLUKZRVURQ-UHFFFAOYSA-N	3931	201556328.7	34°C	Fatty Acid	FA	18	LOW (0-25 carbon atoms)	2	LOW (0-6 double covalent bonds)
C18H32O2	FA 18:2	OYHQOLUKZRVURQ-UHFFFAOYSA-N	3931	44929596.77	34°C	Fatty Acid	FA	18	LOW (0-25 carbon atoms)	2	LOW (0-6 double covalent bonds)
C18H32O2	FA 18:2	OYHQOLUKZRVURQ-UHFFFAOYSA-N	3931	144640234.9	34°C	Fatty Acid	FA	18	LOW (0-25 carbon atoms)	2	LOW (0-6 double covalent bonds)
C18H32O2	FA 18:2	OYHQOLUKZRVURQ-UHFFFAOYSA-N	3931	172921199.6	34°C	Fatty Acid	FA	18	LOW (0-25 carbon atoms)	2	LOW (0-6 double covalent bonds)
C18H32O3	FA 18:2;O	UKRXAPMQXXXXTD-UHFFFAOYSA-N	128134	5910244.1	18°C	Fatty Acid	FA	18	LOW (0-25 carbon atoms)	2	LOW (0-6 double covalent bonds)
C18H32O3	FA 18:2;O	UKRXAPMQXXXXTD-UHFFFAOYSA-N	128134	5173543185	18°C	Fatty Acid	FA	18	LOW (0-25 carbon atoms)	2	LOW (0-6 double covalent bonds)
C18H32O3	FA 18:2;O	UKRXAPMQXXXXTD-UHFFFAOYSA-N	128134	9847722616	18°C	Fatty Acid	FA	18	LOW (0-25 carbon atoms)	2	LOW (0-6 double covalent bonds)
C18H32O3	FA 18:2;O	UKRXAPMQXXXXTD-UHFFFAOYSA-N	128134	10606558.6	18°C	Fatty Acid	FA	18	LOW (0-25 carbon atoms)	2	LOW (0-6 double covalent bonds)
C18H32O3	FA 18:2;O	UKRXAPMQXXXXTD-UHFFFAOYSA-N	128134	8837448106	26°C	Fatty Acid	FA	18	LOW (0-25 carbon atoms)	2	LOW (0-6 double covalent bonds)
C18H32O3	FA 18:2;O	UKRXAPMQXXXXTD-UHFFFAOYSA-N	128134	13459465.48	26°C	Fatty Acid	FA	18	LOW (0-25 carbon atoms)	2	LOW (0-6 double covalent bonds)
C18H32O3	FA 18:2;O	UKRXAPMQXXXXTD-UHFFFAOYSA-N	128134	2001976321	26°C	Fatty Acid	FA	18	LOW (0-25 carbon atoms)	2	LOW (0-6 double covalent bonds)
C18H32O3	FA 18:2;O	UKRXAPMQXXXXTD-UHFFFAOYSA-N	128134	4336355983	26°C	Fatty Acid	FA	18	LOW (0-25 carbon atoms)	2	LOW (0-6 double covalent bonds)
C18H32O3	FA 18:2;O	UKRXAPMQXXXXTD-UHFFFAOYSA-N	128134	11134875.89	34°C	Fatty Acid	FA	18	LOW (0-25 carbon atoms)	2	LOW (0-6 double covalent bonds)
C18H32O3	FA 18:2;O	UKRXAPMQXXXXTD-UHFFFAOYSA-N	128134	2577300068	34°C	Fatty Acid	FA	18	LOW (0-25 carbon atoms)	2	LOW (0-6 double covalent bonds)
C18H32O3	FA 18:2;O	UKRXAPMQXXXXTD-UHFFFAOYSA-N	128134	8609210303	34°C	Fatty Acid	FA	18	LOW (0-25 carbon atoms)	2	LOW (0-6 double covalent bonds)
C18H32O3	FA 18:2;O	UKRXAPMQXXXXTD-UHFFFAOYSA-N	128134	9131101764	34°C	Fatty Acid	FA	18	LOW (0-25 carbon atoms)	2	LOW (0-6 double covalent bonds)
C18H32O4	FA 18:2;O2	NMONGVDUESEHOK-UHFFFAOYSA-N	5230525	2923664944	18°C	Fatty Acid	FA	18	LOW (0-25 carbon atoms)	2	LOW (0-6 double covalent bonds)
C18H32O4	FA 18:2;O2	NMONGVDUESEHOK-UHFFFAOYSA-N	5230525	2797170952	18°C	Fatty Acid	FA	18	LOW (0-25 carbon atoms)	2	LOW (0-6 double covalent bonds)
C18H32O4	FA 18:2;O2	NMONGVDUESEHOK-UHFFFAOYSA-N	5230525	3563700338	18°C	Fatty Acid	FA	18	LOW (0-25 carbon atoms)	2	LOW (0-6 double covalent bonds)
C18H32O4	FA 18:2;O2	NMONGVDUESEHOK-UHFFFAOYSA-N	5230525	3138809046	18°C	Fatty Acid	FA	18	LOW (0-25 carbon atoms)	2	LOW (0-6 double covalent bonds)
C18H32O4	FA 18:2;O2	NMONGVDUESEHOK-UHFFFAOYSA-N	5230525	4270994576	26°C	Fatty Acid	FA	18	LOW (0-25 carbon atoms)	2	LOW (0-6 double covalent bonds)
C18H32O4	FA 18:2;O2	NMONGVDUESEHOK-UHFFFAOYSA-N	5230525	3939720736	26°C	Fatty Acid	FA	18	LOW (0-25 carbon atoms)	2	LOW (0-6 double covalent bonds)
C18H32O4	FA 18:2;O2	NMONGVDUESEHOK-UHFFFAOYSA-N	5230525	6355766827	26°C	Fatty Acid	FA	18	LOW (0-25 carbon atoms)	2	LOW (0-6 double covalent bonds)
C18H32O4	FA 18:2;O2	NMONGVDUESEHOK-UHFFFAOYSA-N	5230525	2442107167	26°C	Fatty Acid	FA	18	LOW (0-25 carbon atoms)	2	LOW (0-6 double covalent bonds)
C18H32O4	FA 18:2;O2	NMONGVDUESEHOK-UHFFFAOYSA-N	5230525	3123474192	34°C	Fatty Acid	FA	18	LOW (0-25 carbon atoms)	2	LOW (0-6 double covalent bonds)
C18H32O4	FA 18:2;O2	NMONGVDUESEHOK-UHFFFAOYSA-N	5230525	1649690557	34°C	Fatty Acid	FA	18	LOW (0-25 carbon atoms)	2	LOW (0-6 double covalent bonds)
C18H32O4	FA 18:2;O2	NMONGVDUESEHOK-UHFFFAOYSA-N	5230525	3594083322	34°C	Fatty Acid	FA	18	LOW (0-25 carbon atoms)	2	LOW (0-6 double covalent bonds)
C18H32O4	FA 18:2;O2	NMONGVDUESEHOK-UHFFFAOYSA-N	5230525	2648822256	34°C	Fatty Acid	FA	18	LOW (0-25 carbon atoms)	2	LOW (0-6 double covalent bonds)
C18H34O2	FA 18:1	ZQPPMHVWECSIRJ-UHFFFAOYSA-N	965	311806361.5	18°C	Fatty Acid	FA	18	LOW (0-25 carbon atoms)	1	LOW (0-6 double covalent bonds)
C18H34O2	FA 18:1	ZQPPMHVWECSIRJ-UHFFFAOYSA-N	965	509667932.1	18°C	Fatty Acid	FA	18	LOW (0-25 carbon atoms)	1	LOW (0-6 double covalent bonds)
C18H34O2	FA 18:1	ZQPPMHVWECSIRJ-UHFFFAOYSA-N	965	700351825.9	18°C	Fatty Acid	FA	18	LOW (0-25 carbon atoms)	1	LOW (0-6 double covalent bonds)
C18H34O2	FA 18:1	ZQPPMHVWECSIRJ-UHFFFAOYSA-N	965	984673196.7	18°C	Fatty Acid	FA	18	LOW (0-25 carbon atoms)	1	LOW (0-6 double covalent bonds)
C18H34O2	FA 18:1	ZQPPMHVWECSIRJ-UHFFFAOYSA-N	965	831963911.7	26°C	Fatty Acid	FA	18	LOW (0-25 carbon atoms)	1	LOW (0-6 double covalent bonds)
C18H34O2	FA 18:1	ZQPPMHVWECSIRJ-UHFFFAOYSA-N	965	845337656.3	26°C	Fatty Acid	FA	18	LOW (0-25 carbon atoms)	1	LOW (0-6 double covalent bonds)
C18H34O2	FA 18:1	ZQPPMHVWECSIRJ-UHFFFAOYSA-N	965	4677203739	26°C	Fatty Acid	FA	18	LOW (0-25 carbon atoms)	1	LOW (0-6 double covalent bonds)
C18H34O2	FA 18:1	ZQPPMHVWECSIRJ-UHFFFAOYSA-N	965	326763033.8	26°C	Fatty Acid	FA	18	LOW (0-25 carbon atoms)	1	LOW (0-6 double covalent bonds)
C18H34O2	FA 18:1	ZQPPMHVWECSIRJ-UHFFFAOYSA-N	965	585659623.2	34°C	Fatty Acid	FA	18	LOW (0-25 carbon atoms)	1	LOW (0-6 double covalent bonds)
C18H34O2	FA 18:1	ZQPPMHVWECSIRJ-UHFFFAOYSA-N	965	189163653.5	34°C	Fatty Acid	FA	18	LOW (0-25 carbon atoms)	1	LOW (0-6 double covalent bonds)
C18H34O2	FA 18:1	ZQPPMHVWECSIRJ-UHFFFAOYSA-N	965	378897833.3	34°C	Fatty Acid	FA	18	LOW (0-25 carbon atoms)	1	LOW (0-6 double covalent bonds)
C18H34O2	FA 18:1	ZQPPMHVWECSIRJ-UHFFFAOYSA-N	965	471686526.8	34°C	Fatty Acid	FA	18	LOW (0-25 carbon atoms)	1	LOW (0-6 double covalent bonds)
C18H34O3	FA 18:1;O	JEXIZLHRWZNJIX-UHFFFAOYSA-N	78383977	2379353761	18°C	Fatty Acid	FA	18	LOW (0-25 carbon atoms)	1	LOW (0-6 double covalent bonds)
C18H34O3	FA 18:1;O	JEXIZLHRWZNJIX-UHFFFAOYSA-N	78383977	2230942751	18°C	Fatty Acid	FA	18	LOW (0-25 carbon atoms)	1	LOW (0-6 double covalent bonds)
C18H34O3	FA 18:1;O	JEXIZLHRWZNJIX-UHFFFAOYSA-N	78383977	3467621778	18°C	Fatty Acid	FA	18	LOW (0-25 carbon atoms)	1	LOW (0-6 double covalent bonds)
C18H34O3	FA 18:1;O	JEXIZLHRWZNJIX-UHFFFAOYSA-N	78383977	4092918175	18°C	Fatty Acid	FA	18	LOW (0-25 carbon atoms)	1	LOW (0-6 double covalent bonds)
C18H34O3	FA 18:1;O	JEXIZLHRWZNJIX-UHFFFAOYSA-N	78383977	3598356.59	26°C	Fatty Acid	FA	18	LOW (0-25 carbon atoms)	1	LOW (0-6 double covalent bonds)
C18H34O3	FA 18:1;O	JEXIZLHRWZNJIX-UHFFFAOYSA-N	78383977	4401497229	26°C	Fatty Acid	FA	18	LOW (0-25 carbon atoms)	1	LOW (0-6 double covalent bonds)
C18H34O3	FA 18:1;O	JEXIZLHRWZNJIX-UHFFFAOYSA-N	78383977	3609026061	26°C	Fatty Acid	FA	18	LOW (0-25 carbon atoms)	1	LOW (0-6 double covalent bonds)
C18H34O3	FA 18:1;O	JEXIZLHRWZNJIX-UHFFFAOYSA-N	78383977	1868830128	26°C	Fatty Acid	FA	18	LOW (0-25 carbon atoms)	1	LOW (0-6 double covalent bonds)
C18H34O3	FA 18:1;O	JEXIZLHRWZNJIX-UHFFFAOYSA-N	78383977	3465260.33	34°C	Fatty Acid	FA	18	LOW (0-25 carbon atoms)	1	LOW (0-6 double covalent bonds)
C18H34O3	FA 18:1;O	JEXIZLHRWZNJIX-UHFFFAOYSA-N	78383977	1299312982	34°C	Fatty Acid	FA	18	LOW (0-25 carbon atoms)	1	LOW (0-6 double covalent bonds)
C18H34O3	FA 18:1;O	JEXIZLHRWZNJIX-UHFFFAOYSA-N	78383977	2861999673	34°C	Fatty Acid	FA	18	LOW (0-25 carbon atoms)	1	LOW (0-6 double covalent bonds)
C18H34O3	FA 18:1;O	JEXIZLHRWZNJIX-UHFFFAOYSA-N	78383977	2839286606	34°C	Fatty Acid	FA	18	LOW (0-25 carbon atoms)	1	LOW (0-6 double covalent bonds)
C18H34O4	FA 18:1;O2	IPRLELFMTNDNMN-UHFFFAOYSA-N	53928785	2686758102	18°C	Fatty Acid	FA	18	LOW (0-25 carbon atoms)	1	LOW (0-6 double covalent bonds)
C18H34O4	FA 18:1;O2	IPRLELFMTNDNMN-UHFFFAOYSA-N	53928785	2562479298	18°C	Fatty Acid	FA	18	LOW (0-25 carbon atoms)	1	LOW (0-6 double covalent bonds)
C18H34O4	FA 18:1;O2	IPRLELFMTNDNMN-UHFFFAOYSA-N	53928785	411293804	18°C	Fatty Acid	FA	18	LOW (0-25 carbon atoms)	1	LOW (0-6 double covalent bonds)
C18H34O4	FA 18:1;O2	IPRLELFMTNDNMN-UHFFFAOYSA-N	53928785	5600131665	18°C	Fatty Acid	FA	18	LOW (0-25 carbon atoms)	1	LOW (0-6 double covalent bonds)
C18H34O4	FA 18:1;O2	IPRLELFMTNDNMN-UHFFFAOYSA-N	53928785	405538829	26°C	Fatty Acid	FA	18	LOW (0-25 carbon atoms)	1	LOW (0-6 double covalent bonds)
C18H34O4	FA 18:1;O2	IPRLELFMTNDNMN-UHFFFAOYSA-N	53928785	5048277182	26°C	Fatty Acid	FA	18	LOW (0-25 carbon atoms)	1	LOW (0-6 double covalent bonds)
C18H34O4	FA 18:1;O2	IPRLELFMTNDNMN-UHFFFAOYSA-N	53928785	4475313633	26°C	Fatty Acid	FA	18	LOW (0-25 carbon atoms)	1	LOW (0-6 double covalent bonds)
C18H34O4	FA 18:1;O2	IPRLELFMTNDNMN-UHFFFAOYSA-N	53928785	2122645721	26°C	Fatty Acid	FA	18	LOW (0-25 carbon atoms)	1	LOW (0-6 double covalent bonds)
C18H34O4	FA 18:1;O2	IPRLELFMTNDNMN-UHFFFAOYSA-N	53928785	4249146472	34°C	Fatty Acid	FA	18	LOW (0-25 carbon atoms)	1	LOW (0-6 double covalent bonds)
C18H34O4	FA 18:1;O2	IPRLELFMTNDNMN-UHFFFAOYSA-N	53928785	161888369	34°C	Fatty Acid	FA	18	LOW (0-25 carbon atoms)	1	LOW (0-6 double covalent bonds)
C18H34O4	FA 18:1;O2	IPRLELFMTNDNMN-UHFFFAOYSA-N	53928785	3654204031	34°C	Fatty Acid	FA	18	LOW (0-25 carbon atoms)	1	LOW (0-6 double covalent bonds)
C18H34O4	FA 18:1;O2	IPRLELFMTNDNMN-UHFFFAOYSA-N	53928785	3771765241	34°C	Fatty Acid	FA	18	LOW (0-25 carbon atoms)	1	LOW (0-6 double covalent bonds)
C18H36O2	FA 18:0	QIQXTHQIDYTFRH-UHFFFAOYSA-N	5281	73798367.22	18°C	Fatty Acid	FA	18	LOW (0-25 carbon atoms)	0	LOW (0-6 double covalent bonds)
C18H36O2	FA 18:0	QIQXTHQIDYTFRH-UHFFFAOYSA-N	5281	125625781.4	18°C	Fatty Acid	FA	18	LOW (0-25 carbon atoms)	0	LOW (0-6 double covalent bonds)
C18H36O2	FA 18:0	QIQXTHQIDYTFRH-UHFFFAOYSA-N	5281	152151083.7	18°C	Fatty Acid	FA	18	LOW (0-25 carbon atoms)	0	LOW (0-6 double covalent bonds)
C18H36O2	FA 18:0	QIQXTHQIDYTFRH-UHFFFAOYSA-N	5281	217449953.1	18°C	Fatty Acid	FA	18	LOW (0-25 carbon atoms)	0	LOW (0-6 double covalent bonds)
C18H36O2	FA 18:0	QIQXTHQIDYTFRH-UHFFFAOYSA-N	5281	203490059.1	26°C	Fatty Acid	FA	18	LOW (0-25 carbon atoms)	0	LOW (0-6 double covalent bonds)
C18H36O2	FA 18:0	QIQXTHQIDYTFRH-UHFFFAOYSA-N	5281	190101032.3	26°C	Fatty Acid	FA	18	LOW (0-25 carbon atoms)	0	LOW (0-6 double covalent bonds)
C18H36O2	FA 18:0	QIQXTHQIDYTFRH-UHFFFAOYSA-N	5281	10015893.7	26°C	Fatty Acid	FA	18	LOW (0-25 carbon atoms)	0	LOW (0-6 double covalent bonds)
C18H36O2	FA 18:0	QIQXTHQIDYTFRH-UHFFFAOYSA-N	5281	95863968.9	26°C	Fatty Acid	FA	18	LOW (0-25 carbon atoms)	0	LOW (0-6 double covalent bonds)
C18H36O2	FA 18:0	QIQXTHQIDYTFRH-UHFFFAOYSA-N	5281	128989037.4	34°C	Fatty Acid	FA	18	LOW (0-25 carbon atoms)	0	LOW (0-6 double covalent bonds)
C18H36O2	FA 18:0	QIQXTHQIDYTFRH-UHFFFAOYSA-N	5281	89236072.21	34°C	Fatty Acid	FA	18	LOW (0-25 carbon atoms)	0	LOW (0-6 double covalent bonds)
C18H36O2	FA 18:0	QIQXTHQIDYTFRH-UHFFFAOYSA-N	5281	85377960.29	34°C	Fatty Acid	FA	18	LOW (0-25 carbon atoms)	0	LOW (0-6 double covalent bonds)
C18H36O2	FA 18:0	QIQXTHQIDYTFRH-UHFFFAOYSA-N	5281	110298139	34°C	Fatty Acid	FA	18	LOW (0-25 carbon atoms)	0	LOW (0-6 double covalent bonds)
C18H36O3	FA 18:0;O	RKHXDCVAPIMDMG-UHFFFAOYSA-N	9570127	354621.71	18°C	Fatty Acid	FA	18	LOW (0-25 carbon atoms)	0	LOW (0-6 double covalent bonds)
C18H36O3	FA 18:0;O	RKHXDCVAPIMDMG-UHFFFAOYSA-N	9570127	2593001147	18°C	Fatty Acid	FA	18	LOW (0-25 carbon atoms)	0	LOW (0-6 double covalent bonds)
C18H36O3	FA 18:0;O	RKHXDCVAPIMDMG-UHFFFAOYSA-N	9570127	4587585511	18°C	Fatty Acid	FA	18	LOW (0-25 carbon atoms)	0	LOW (0-6 double covalent bonds)
C18H36O3	FA 18:0;O	RKHXDCVAPIMDMG-UHFFFAOYSA-N	9570127	5599105792	18°C	Fatty Acid	FA	18	LOW (0-25 carbon atoms)	0	LOW (0-6 double covalent bonds)
C18H36O3	FA 18:0;O	RKHXDCVAPIMDMG-UHFFFAOYSA-N	9570127	4841239109	26°C	Fatty Acid	FA	18	LOW (0-25 carbon atoms)	0	LOW (0-6 double covalent bonds)
C18H36O3	FA 18:0;O	RKHXDCVAPIMDMG-UHFFFAOYSA-N	9570127	592372574	26°C	Fatty Acid	FA	18	LOW (0-25 carbon atoms)	0	LOW (0-6 double covalent bonds)
C18H36O3	FA 18:0;O	RKHXDCVAPIMDMG-UHFFFAOYSA-N	9570127	4993850495	26°C	Fatty Acid	FA	18	LOW (0-25 carbon atoms)	0	LOW (0-6 double covalent bonds)
C18H36O3	FA 18:0;O	RKHXDCVAPIMDMG-UHFFFAOYSA-N	9570127	2840397066	26°C	Fatty Acid	FA	18	LOW (0-25 carbon atoms)	0	LOW (0-6 double covalent bonds)
C18H36O3	FA 18:0;O	RKHXDCVAPIMDMG-UHFFFAOYSA-N	9570127	4988284276	34°C	Fatty Acid	FA	18	LOW (0-25 carbon atoms)	0	LOW (0-6 double covalent bonds)
C18H36O3	FA 18:0;O	RKHXDCVAPIMDMG-UHFFFAOYSA-N	9570127	2396651401	34°C	Fatty Acid	FA	18	LOW (0-25 carbon atoms)	0	LOW (0-6 double covalent bonds)
C18H36O3	FA 18:0;O	RKHXDCVAPIMDMG-UHFFFAOYSA-N	9570127	3985900276	34°C	Fatty Acid	FA	18	LOW (0-25 carbon atoms)	0	LOW (0-6 double covalent bonds)
C18H36O3	FA 18:0;O	RKHXDCVAPIMDMG-UHFFFAOYSA-N	9570127	4055214674	34°C	Fatty Acid	FA	18	LOW (0-25 carbon atoms)	0	LOW (0-6 double covalent bonds)
C18H36O4	FA 18:0;O2	VACHUYIREGFMSP-UHFFFAOYSA-N	89377	1300732755	18°C	Fatty Acid	FA	18	LOW (0-25 carbon atoms)	0	LOW (0-6 double covalent bonds)
C18H36O4	FA 18:0;O2	VACHUYIREGFMSP-UHFFFAOYSA-N	89377	1392861264	18°C	Fatty Acid	FA	18	LOW (0-25 carbon atoms)	0	LOW (0-6 double covalent bonds)
C18H36O4	FA 18:0;O2	VACHUYIREGFMSP-UHFFFAOYSA-N	89377	1992096373	18°C	Fatty Acid	FA	18	LOW (0-25 carbon atoms)	0	LOW (0-6 double covalent bonds)
C18H36O4	FA 18:0;O2	VACHUYIREGFMSP-UHFFFAOYSA-N	89377	3027417757	18°C	Fatty Acid	FA	18	LOW (0-25 carbon atoms)	0	LOW (0-6 double covalent bonds)
C18H36O4	FA 18:0;O2	VACHUYIREGFMSP-UHFFFAOYSA-N	89377	2380414383	26°C	Fatty Acid	FA	18	LOW (0-25 carbon atoms)	0	LOW (0-6 double covalent bonds)
C18H36O4	FA 18:0;O2	VACHUYIREGFMSP-UHFFFAOYSA-N	89377	2459463632	26°C	Fatty Acid	FA	18	LOW (0-25 carbon atoms)	0	LOW (0-6 double covalent bonds)
C18H36O4	FA 18:0;O2	VACHUYIREGFMSP-UHFFFAOYSA-N	89377	2221814319	26°C	Fatty Acid	FA	18	LOW (0-25 carbon atoms)	0	LOW (0-6 double covalent bonds)
C18H36O4	FA 18:0;O2	VACHUYIREGFMSP-UHFFFAOYSA-N	89377	1149434521	26°C	Fatty Acid	FA	18	LOW (0-25 carbon atoms)	0	LOW (0-6 double covalent bonds)
C18H36O4	FA 18:0;O2	VACHUYIREGFMSP-UHFFFAOYSA-N	89377	1939464657	34°C	Fatty Acid	FA	18	LOW (0-25 carbon atoms)	0	LOW (0-6 double covalent bonds)
C18H36O4	FA 18:0;O2	VACHUYIREGFMSP-UHFFFAOYSA-N	89377	8930980425	34°C	Fatty Acid	FA	18	LOW (0-25 carbon atoms)	0	LOW (0-6 double covalent bonds)
C18H36O4	FA 18:0;O2	VACHUYIREGFMSP-UHFFFAOYSA-N	89377	1952558191	34°C	Fatty Acid	FA	18	LOW (0-25 carbon atoms)	0	LOW (0-6 double covalent bonds)
C18H36O4	FA 18:0;O2	VACHUYIREGFMSP-UHFFFAOYSA-N	89377	1605258557	34°C	Fatty Acid	FA	18	LOW (0-25 carbon atoms)	0	LOW (0-6 double covalent bonds)
C19H30O2	FA 19:4	WGHAFGFVXFHPLK-UHFFFAOYSA-N	No result	4166972072	18°C	Fatty Acid	FA	19	LOW (0-25 carbon atoms)	4	LOW (0-6 double covalent bonds)
C19H30O2	FA 19:4	WGHAFGFVXFHPLK-UHFFFAOYSA-N	No result	5072432935	18°C	Fatty Acid	FA	19	LOW (0-25 carbon atoms)	4	LOW (0-6 double covalent bonds)
C19H30O2	FA 19:4	WGHAFGFVXFHPLK-UHFFFAOYSA-N	No result	7760647756	18°C	Fatty Acid	FA	19	LOW (0-25 carbon atoms)	4	LOW (0-6 double covalent bonds)
C19H30O2	FA 19:4	WGHAFGFVXFHPLK-UHFFFAOYSA-N	No result	1125600.69	18°C	Fatty Acid	FA	19	LOW (0-25 carbon atoms)	4	LOW (0-6 double covalent bonds)
C19H30O2	FA 19:4	WGHAFGFVXFHPLK-UHFFFAOYSA-N	No result	8320916647	26°C	Fatty Acid	FA	19	LOW (0-25 carbon atoms)	4	LOW (0-6 double covalent bonds)
C19H30O2	FA 19:4	WGHAFGFVXFHPLK-UHFFFAOYSA-N	No result	7169512043	26°C	Fatty Acid	FA	19	LOW (0-25 carbon atoms)	4	LOW (0-6 double covalent bonds)
C19H30O2	FA 19:4	WGHAFGFVXFHPLK-UHFFFAOYSA-N	No result	2014969184	26°C	Fatty Acid	FA	19	LOW (0-25 carbon atoms)	4	LOW (0-6 double covalent bonds)
C19H30O2	FA 19:4	WGHAFGFVXFHPLK-UHFFFAOYSA-N	No result	3329571466	26°C	Fatty Acid	FA	19	LOW (0-25 carbon atoms)	4	LOW (0-6 double covalent bonds)
C19H30O2	FA 19:4	WGHAFGFVXFHPLK-UHFFFAOYSA-N	No result	4116450564	34°C	Fatty Acid	FA	19	LOW (0-25 carbon atoms)	4	LOW (0-6 double covalent bonds)
C19H30O2	FA 19:4	WGHAFGFVXFHPLK-UHFFFAOYSA-N	No result	1919862305	34°C	Fatty Acid	FA	19	LOW (0-25 carbon atoms)	4	LOW (0-6 double covalent bonds)
C19H30O2	FA 19:4	WGHAFGFVXFHPLK-UHFFFAOYSA-N	No result	2542490209	34°C	Fatty Acid	FA	19	LOW (0-25 carbon atoms)	4	LOW (0-6 double covalent bonds)
C19H30O2	FA 19:4	WGHAFGFVXFHPLK-UHFFFAOYSA-N	No result	4137602379	34°C	Fatty Acid	FA	19	LOW (0-25 carbon atoms)	4	LOW (0-6 double covalent bonds)
C19H34O2	FA 19:2	BFXHARLBAGKNRH-UHFFFAOYSA-N	53679925	2654766765	18°C	Fatty Acid	FA	19	LOW (0-25 carbon atoms)	2	LOW (0-6 double covalent bonds)
C19H34O2	FA 19:2	BFXHARLBAGKNRH-UHFFFAOYSA-N	53679925	3540064274	18°C	Fatty Acid	FA	19	LOW (0-25 carbon atoms)	2	LOW (0-6 double covalent bonds)
C19H34O2	FA 19:2	BFXHARLBAGKNRH-UHFFFAOYSA-N	53679925	4748473262	18°C	Fatty Acid	FA	19	LOW (0-25 carbon atoms)	2	LOW (0-6 double covalent bonds)
C19H34O2	FA 19:2	BFXHARLBAGKNRH-UHFFFAOYSA-N	53679925	7046631328	18°C	Fatty Acid	FA	19	LOW (0-25 carbon atoms)	2	LOW (0-6 double covalent bonds)
C19H34O2	FA 19:2	BFXHARLBAGKNRH-UHFFFAOYSA-N	53679925	5244610312	26°C	Fatty Acid	FA	19	LOW (0-25 carbon atoms)	2	LOW (0-6 double covalent bonds)
C19H34O2	FA 19:2	BFXHARLBAGKNRH-UHFFFAOYSA-N	53679925	6168024997	26°C	Fatty Acid	FA	19	LOW (0-25 carbon atoms)	2	LOW (0-6 double covalent bonds)
C19H34O2	FA 19:2	BFXHARLBAGKNRH-UHFFFAOYSA-N	53679925	4536902594	26°C	Fatty Acid	FA	19	LOW (0-25 carbon atoms)	2	LOW (0-6 double covalent bonds)
C19H34O2	FA 19:2	BFXHARLBAGKNRH-UHFFFAOYSA-N	53679925	2353881748	26°C	Fatty Acid	FA	19	LOW (0-25 carbon atoms)	2	LOW (0-6 double covalent bonds)
C19H34O2	FA 19:2	BFXHARLBAGKNRH-UHFFFAOYSA-N	53679925	4518614288	34°C	Fatty Acid	FA	19	LOW (0-25 carbon atoms)	2	LOW (0-6 double covalent bonds)
C19H34O2	FA 19:2	BFXHARLBAGKNRH-UHFFFAOYSA-N	53679925	9207620438	34°C	Fatty Acid	FA	19	LOW (0-25 carbon atoms)	2	LOW (0-6 double covalent bonds)
C19H34O2	FA 19:2	BFXHARLBAGKNRH-UHFFFAOYSA-N	53679925	3025932806	34°C	Fatty Acid	FA	19	LOW (0-25 carbon atoms)	2	LOW (0-6 double covalent bonds)
C19H34O2	FA 19:2	BFXHARLBAGKNRH-UHFFFAOYSA-N	53679925	382387118	34°C	Fatty Acid	FA	19	LOW (0-25 carbon atoms)	2	LOW (0-6 double covalent bonds)
C19H36O2	FA 19:1	YOKHLRHWEXTWJR-UHFFFAOYSA-N	54518967	1059348975	18°C	Fatty Acid	FA	19	LOW (0-25 carbon atoms)	1	LOW (0-6 double covalent bonds)
C19H36O2	FA 19:1	YOKHLRHWEXTWJR-UHFFFAOYSA-N	54518967	1747327914	18°C	Fatty Acid	FA	19	LOW (0-25 carbon atoms)	1	LOW (0-6 double covalent bonds)
C19H36O2	FA 19:1	YOKHLRHWEXTWJR-UHFFFAOYSA-N	54518967	2617360916	18°C	Fatty Acid	FA	19	LOW (0-25 carbon atoms)	1	LOW (0-6 double covalent bonds)
C19H36O2	FA 19:1	YOKHLRHWEXTWJR-UHFFFAOYSA-N	54518967	4573396171	18°C	Fatty Acid	FA	19	LOW (0-25 carbon atoms)	1	LOW (0-6 double covalent bonds)
C19H36O2	FA 19:1	YOKHLRHWEXTWJR-UHFFFAOYSA-N	54518967	3279430765	26°C	Fatty Acid	FA	19	LOW (0-25 carbon atoms)	1	LOW (0-6 double covalent bonds)
C19H36O2	FA 19:1	YOKHLRHWEXTWJR-UHFFFAOYSA-N	54518967	3280306697	26°C	Fatty Acid	FA	19	LOW (0-25 carbon atoms)	1	LOW (0-6 double covalent bonds)
C19H36O2	FA 19:1	YOKHLRHWEXTWJR-UHFFFAOYSA-N	54518967	2507333516	26°C	Fatty Acid	FA	19	LOW (0-25 carbon atoms)	1	LOW (0-6 double covalent bonds)
C19H36O2	FA 19:1	YOKHLRHWEXTWJR-UHFFFAOYSA-N	54518967	917945131	26°C	Fatty Acid	FA	19	LOW (0-25 carbon atoms)	1	LOW (0-6 double covalent bonds)
C19H36O2	FA 19:1	YOKHLRHWEXTWJR-UHFFFAOYSA-N	54518967	1848972697	34°C	Fatty Acid	FA	19	LOW (0-25 carbon atoms)	1	LOW (0-6 double covalent bonds)
C19H36O2	FA 19:1	YOKHLRHWEXTWJR-UHFFFAOYSA-N	54518967	451166483	34°C	Fatty Acid	FA	19	LOW (0-25 carbon atoms)	1	LOW (0-6 double covalent bonds)
C19H36O2	FA 19:1	YOKHLRHWEXTWJR-UHFFFAOYSA-N	54518967	1038752827	34°C	Fatty Acid	FA	19	LOW (0-25 carbon atoms)	1	LOW (0-6 double covalent bonds)
C19H36O2	FA 19:1	YOKHLRHWEXTWJR-UHFFFAOYSA-N	54518967	1523263714	34°C	Fatty Acid	FA	19	LOW (0-25 carbon atoms)	1	LOW (0-6 double covalent bonds)
C19H38O2	FA 19:0	ISYWECDDZWTKFF-UHFFFAOYSA-N	12591	3446004221	18°C	Fatty Acid	FA	19	LOW (0-25 carbon atoms)	0	LOW (0-6 double covalent bonds)
C19H38O2	FA 19:0	ISYWECDDZWTKFF-UHFFFAOYSA-N	12591	5312736587	18°C	Fatty Acid	FA	19	LOW (0-25 carbon atoms)	0	LOW (0-6 double covalent bonds)
C19H38O2	FA 19:0	ISYWECDDZWTKFF-UHFFFAOYSA-N	12591	7657839039	18°C	Fatty Acid	FA	19	LOW (0-25 carbon atoms)	0	LOW (0-6 double covalent bonds)
C19H38O2	FA 19:0	ISYWECDDZWTKFF-UHFFFAOYSA-N	12591	1300080261	18°C	Fatty Acid	FA	19	LOW (0-25 carbon atoms)	0	LOW (0-6 double covalent bonds)
C19H38O2	FA 19:0	ISYWECDDZWTKFF-UHFFFAOYSA-N	12591	1018119387	26°C	Fatty Acid	FA	19	LOW (0-25 carbon atoms)	0	LOW (0-6 double covalent bonds)
C19H38O2	FA 19:0	ISYWECDDZWTKFF-UHFFFAOYSA-N	12591	6886524358	26°C	Fatty Acid	FA	19	LOW (0-25 carbon atoms)	0	LOW (0-6 double covalent bonds)
C19H38O2	FA 19:0	ISYWECDDZWTKFF-UHFFFAOYSA-N	12591	2645428073	26°C	Fatty Acid	FA	19	LOW (0-25 carbon atoms)	0	LOW (0-6 double covalent bonds)
C19H38O2	FA 19:0	ISYWECDDZWTKFF-UHFFFAOYSA-N	12591	369973445	26°C	Fatty Acid	FA	19	LOW (0-25 carbon atoms)	0	LOW (0-6 double covalent bonds)
C19H38O2	FA 19:0	ISYWECDDZWTKFF-UHFFFAOYSA-N	12591	4048581526	34°C	Fatty Acid	FA	19	LOW (0-25 carbon atoms)	0	LOW (0-6 double covalent bonds)
C19H38O2	FA 19:0	ISYWECDDZWTKFF-UHFFFAOYSA-N	12591	2345773053	34°C	Fatty Acid	FA	19	LOW (0-25 carbon atoms)	0	LOW (0-6 double covalent bonds)
C19H38O2	FA 19:0	ISYWECDDZWTKFF-UHFFFAOYSA-N	12591	3209151136	34°C	Fatty Acid	FA	19	LOW (0-25 carbon atoms)	0	LOW (0-6 double covalent bonds)
C19H38O2	FA 19:0	ISYWECDDZWTKFF-UHFFFAOYSA-N	12591	4368013916	34°C	Fatty Acid	FA	19	LOW (0-25 carbon atoms)	0	LOW (0-6 double covalent bonds)
C20H30O2	FA 20:5	JAZBEHYOTPTENJ-UHFFFAOYSA-N	3209	83561693.49	18°C	Fatty Acid	FA	20	LOW (0-25 carbon atoms)	5	LOW (0-6 double covalent bonds)
C20H30O2	FA 20:5	JAZBEHYOTPTENJ-UHFFFAOYSA-N	3209	131968847.8	18°C	Fatty Acid	FA	20	LOW (0-25 carbon atoms)	5	LOW (0-6 double covalent bonds)
C20H30O2	FA 20:5	JAZBEHYOTPTENJ-UHFFFAOYSA-N	3209	165932927.3	18°C	Fatty Acid	FA	20	LOW (0-25 carbon atoms)	5	LOW (0-6 double covalent bonds)
C20H30O2	FA 20:5	JAZBEHYOTPTENJ-UHFFFAOYSA-N	3209	284913384.5	18°C	Fatty Acid	FA	20	LOW (0-25 carbon atoms)	5	LOW (0-6 double covalent bonds)
C20H30O2	FA 20:5	JAZBEHYOTPTENJ-UHFFFAOYSA-N	3209	163959205.9	26°C	Fatty Acid	FA	20	LOW (0-25 carbon atoms)	5	LOW (0-6 double covalent bonds)
C20H30O2	FA 20:5	JAZBEHYOTPTENJ-UHFFFAOYSA-N	3209	145687919	26°C	Fatty Acid	FA	20	LOW (0-25 carbon atoms)	5	LOW (0-6 double covalent bonds)
C20H30O2	FA 20:5	JAZBEHYOTPTENJ-UHFFFAOYSA-N	3209	3843156289	26°C	Fatty Acid	FA	20	LOW (0-25 carbon atoms)	5	LOW (0-6 double covalent bonds)
C20H30O2	FA 20:5	JAZBEHYOTPTENJ-UHFFFAOYSA-N	3209	72625193.23	26°C	Fatty Acid	FA	20	LOW (0-25 carbon atoms)	5	LOW (0-6 double covalent bonds)
C20H30O2	FA 20:5	JAZBEHYOTPTENJ-UHFFFAOYSA-N	3209	70645569.31	34°C	Fatty Acid	FA	20	LOW (0-25 carbon atoms)	5	LOW (0-6 double covalent bonds)
C20H30O2	FA 20:5	JAZBEHYOTPTENJ-UHFFFAOYSA-N	3209	28183975.66	34°C	Fatty Acid	FA	20	LOW (0-25 carbon atoms)	5	LOW (0-6 double covalent bonds)
C20H30O2	FA 20:5	JAZBEHYOTPTENJ-UHFFFAOYSA-N	3209	40383024.73	34°C	Fatty Acid	FA	20	LOW (0-25 carbon atoms)	5	LOW (0-6 double covalent bonds)
C20H30O2	FA 20:5	JAZBEHYOTPTENJ-UHFFFAOYSA-N	3209	67014610.17	34°C	Fatty Acid	FA	20	LOW (0-25 carbon atoms)	5	LOW (0-6 double covalent bonds)
C20H30O3	FA 20:5(2OH)	KONMRYXTSAJFFW-UHFFFAOYSA-N	No result	7119085128	18°C	Fatty Acid	FA	20	LOW (0-25 carbon atoms)	5	LOW (0-6 double covalent bonds)
C20H30O3	FA 20:5(2OH)	KONMRYXTSAJFFW-UHFFFAOYSA-N	No result	8238053573	18°C	Fatty Acid	FA	20	LOW (0-25 carbon atoms)	5	LOW (0-6 double covalent bonds)
C20H30O3	FA 20:5(2OH)	KONMRYXTSAJFFW-UHFFFAOYSA-N	No result	1354147606	18°C	Fatty Acid	FA	20	LOW (0-25 carbon atoms)	5	LOW (0-6 double covalent bonds)
C20H30O3	FA 20:5(2OH)	KONMRYXTSAJFFW-UHFFFAOYSA-N	No result	1207165.91	18°C	Fatty Acid	FA	20	LOW (0-25 carbon atoms)	5	LOW (0-6 double covalent bonds)
C20H30O3	FA 20:5(2OH)	KONMRYXTSAJFFW-UHFFFAOYSA-N	No result	1209079494	26°C	Fatty Acid	FA	20	LOW (0-25 carbon atoms)	5	LOW (0-6 double covalent bonds)
C20H30O3	FA 20:5(2OH)	KONMRYXTSAJFFW-UHFFFAOYSA-N	No result	8724952815	26°C	Fatty Acid	FA	20	LOW (0-25 carbon atoms)	5	LOW (0-6 double covalent bonds)
C20H30O3	FA 20:5(2OH)	KONMRYXTSAJFFW-UHFFFAOYSA-N	No result	4785760284	26°C	Fatty Acid	FA	20	LOW (0-25 carbon atoms)	5	LOW (0-6 double covalent bonds)
C20H30O3	FA 20:5(2OH)	KONMRYXTSAJFFW-UHFFFAOYSA-N	No result	6838825265	26°C	Fatty Acid	FA	20	LOW (0-25 carbon atoms)	5	LOW (0-6 double covalent bonds)
C20H30O3	FA 20:5(2OH)	KONMRYXTSAJFFW-UHFFFAOYSA-N	No result	866974254	34°C	Fatty Acid	FA	20	LOW (0-25 carbon atoms)	5	LOW (0-6 double covalent bonds)
C20H30O3	FA 20:5(2OH)	KONMRYXTSAJFFW-UHFFFAOYSA-N	No result	4018893103	34°C	Fatty Acid	FA	20	LOW (0-25 carbon atoms)	5	LOW (0-6 double covalent bonds)
C20H30O3	FA 20:5(2OH)	KONMRYXTSAJFFW-UHFFFAOYSA-N	No result	5436127238	34°C	Fatty Acid	FA	20	LOW (0-25 carbon atoms)	5	LOW (0-6 double covalent bonds)
C20H30O3	FA 20:5(2OH)	KONMRYXTSAJFFW-UHFFFAOYSA-N	No result	632884835	34°C	Fatty Acid	FA	20	LOW (0-25 carbon atoms)	5	LOW (0-6 double covalent bonds)
C20H31NO2	NAE 18:5	WBNPIPVSMREONW-UHFFFAOYSA-N	No result	3979255616	18°C	N-Acylethanolamine	NAE	18	LOW (0-25 carbon atoms)	5	LOW (0-6 double covalent bonds)
C20H31NO2	NAE 18:5	WBNPIPVSMREONW-UHFFFAOYSA-N	No result	1002962664	18°C	N-Acylethanolamine	NAE	18	LOW (0-25 carbon atoms)	5	LOW (0-6 double covalent bonds)
C20H31NO2	NAE 18:5	WBNPIPVSMREONW-UHFFFAOYSA-N	No result	1958356297	18°C	N-Acylethanolamine	NAE	18	LOW (0-25 carbon atoms)	5	LOW (0-6 double covalent bonds)
C20H31NO2	NAE 18:5	WBNPIPVSMREONW-UHFFFAOYSA-N	No result	10368348.03	18°C	N-Acylethanolamine	NAE	18	LOW (0-25 carbon atoms)	5	LOW (0-6 double covalent bonds)
C20H31NO2	NAE 18:5	WBNPIPVSMREONW-UHFFFAOYSA-N	No result	4560089853	26°C	N-Acylethanolamine	NAE	18	LOW (0-25 carbon atoms)	5	LOW (0-6 double covalent bonds)
C20H31NO2	NAE 18:5	WBNPIPVSMREONW-UHFFFAOYSA-N	No result	1382454495	26°C	N-Acylethanolamine	NAE	18	LOW (0-25 carbon atoms)	5	LOW (0-6 double covalent bonds)
C20H31NO2	NAE 18:5	WBNPIPVSMREONW-UHFFFAOYSA-N	No result	9088578066	26°C	N-Acylethanolamine	NAE	18	LOW (0-25 carbon atoms)	5	LOW (0-6 double covalent bonds)
C20H31NO2	NAE 18:5	WBNPIPVSMREONW-UHFFFAOYSA-N	No result	3858451205	26°C	N-Acylethanolamine	NAE	18	LOW (0-25 carbon atoms)	5	LOW (0-6 double covalent bonds)
C20H31NO2	NAE 18:5	WBNPIPVSMREONW-UHFFFAOYSA-N	No result	1461001853	34°C	N-Acylethanolamine	NAE	18	LOW (0-25 carbon atoms)	5	LOW (0-6 double covalent bonds)
C20H31NO2	NAE 18:5	WBNPIPVSMREONW-UHFFFAOYSA-N	No result	22081970.34	34°C	N-Acylethanolamine	NAE	18	LOW (0-25 carbon atoms)	5	LOW (0-6 double covalent bonds)
C20H31NO2	NAE 18:5	WBNPIPVSMREONW-UHFFFAOYSA-N	No result	1912814135	34°C	N-Acylethanolamine	NAE	18	LOW (0-25 carbon atoms)	5	LOW (0-6 double covalent bonds)
C20H31NO2	NAE 18:5	WBNPIPVSMREONW-UHFFFAOYSA-N	No result	5964373348	34°C	N-Acylethanolamine	NAE	18	LOW (0-25 carbon atoms)	5	LOW (0-6 double covalent bonds)
C20H32O2	FA 20:4	HQPCSDADVLFHHO-UHFFFAOYSA-N	3080584	163772036.5	18°C	Fatty Acid	FA	20	LOW (0-25 carbon atoms)	4	LOW (0-6 double covalent bonds)
C20H32O2	FA 20:4	HQPCSDADVLFHHO-UHFFFAOYSA-N	3080584	260231373.7	18°C	Fatty Acid	FA	20	LOW (0-25 carbon atoms)	4	LOW (0-6 double covalent bonds)
C20H32O2	FA 20:4	HQPCSDADVLFHHO-UHFFFAOYSA-N	3080584	341093945.2	18°C	Fatty Acid	FA	20	LOW (0-25 carbon atoms)	4	LOW (0-6 double covalent bonds)
C20H32O2	FA 20:4	HQPCSDADVLFHHO-UHFFFAOYSA-N	3080584	499615641.8	18°C	Fatty Acid	FA	20	LOW (0-25 carbon atoms)	4	LOW (0-6 double covalent bonds)
C20H32O2	FA 20:4	HQPCSDADVLFHHO-UHFFFAOYSA-N	3080584	419073434.2	26°C	Fatty Acid	FA	20	LOW (0-25 carbon atoms)	4	LOW (0-6 double covalent bonds)
C20H32O2	FA 20:4	HQPCSDADVLFHHO-UHFFFAOYSA-N	3080584	410520045.7	26°C	Fatty Acid	FA	20	LOW (0-25 carbon atoms)	4	LOW (0-6 double covalent bonds)
C20H32O2	FA 20:4	HQPCSDADVLFHHO-UHFFFAOYSA-N	3080584	14053637.64	26°C	Fatty Acid	FA	20	LOW (0-25 carbon atoms)	4	LOW (0-6 double covalent bonds)
C20H32O2	FA 20:4	HQPCSDADVLFHHO-UHFFFAOYSA-N	3080584	192364578	26°C	Fatty Acid	FA	20	LOW (0-25 carbon atoms)	4	LOW (0-6 double covalent bonds)
C20H32O2	FA 20:4	HQPCSDADVLFHHO-UHFFFAOYSA-N	3080584	272929387.7	34°C	Fatty Acid	FA	20	LOW (0-25 carbon atoms)	4	LOW (0-6 double covalent bonds)
C20H32O2	FA 20:4	HQPCSDADVLFHHO-UHFFFAOYSA-N	3080584	157457514.2	34°C	Fatty Acid	FA	20	LOW (0-25 carbon atoms)	4	LOW (0-6 double covalent bonds)
C20H32O2	FA 20:4	HQPCSDADVLFHHO-UHFFFAOYSA-N	3080584	173650372.1	34°C	Fatty Acid	FA	20	LOW (0-25 carbon atoms)	4	LOW (0-6 double covalent bonds)
C20H32O2	FA 20:4	HQPCSDADVLFHHO-UHFFFAOYSA-N	3080584	224712549.6	34°C	Fatty Acid	FA	20	LOW (0-25 carbon atoms)	4	LOW (0-6 double covalent bonds)
C20H32O3	FA 20:4;O	GAVRLOGPHXQBDO-UHFFFAOYSA-N	No result	1219573988	18°C	Fatty Acid	FA	20	LOW (0-25 carbon atoms)	4	LOW (0-6 double covalent bonds)
C20H32O3	FA 20:4;O	GAVRLOGPHXQBDO-UHFFFAOYSA-N	No result	1845323667	18°C	Fatty Acid	FA	20	LOW (0-25 carbon atoms)	4	LOW (0-6 double covalent bonds)
C20H32O3	FA 20:4;O	GAVRLOGPHXQBDO-UHFFFAOYSA-N	No result	2551266491	18°C	Fatty Acid	FA	20	LOW (0-25 carbon atoms)	4	LOW (0-6 double covalent bonds)
C20H32O3	FA 20:4;O	GAVRLOGPHXQBDO-UHFFFAOYSA-N	No result	1931585979	18°C	Fatty Acid	FA	20	LOW (0-25 carbon atoms)	4	LOW (0-6 double covalent bonds)
C20H32O3	FA 20:4;O	GAVRLOGPHXQBDO-UHFFFAOYSA-N	No result	2411547604	26°C	Fatty Acid	FA	20	LOW (0-25 carbon atoms)	4	LOW (0-6 double covalent bonds)
C20H32O3	FA 20:4;O	GAVRLOGPHXQBDO-UHFFFAOYSA-N	No result	4591150725	26°C	Fatty Acid	FA	20	LOW (0-25 carbon atoms)	4	LOW (0-6 double covalent bonds)
C20H32O3	FA 20:4;O	GAVRLOGPHXQBDO-UHFFFAOYSA-N	No result	1458670867	26°C	Fatty Acid	FA	20	LOW (0-25 carbon atoms)	4	LOW (0-6 double covalent bonds)
C20H32O3	FA 20:4;O	GAVRLOGPHXQBDO-UHFFFAOYSA-N	No result	1794325518	26°C	Fatty Acid	FA	20	LOW (0-25 carbon atoms)	4	LOW (0-6 double covalent bonds)
C20H32O3	FA 20:4;O	GAVRLOGPHXQBDO-UHFFFAOYSA-N	No result	2534528.27	34°C	Fatty Acid	FA	20	LOW (0-25 carbon atoms)	4	LOW (0-6 double covalent bonds)
C20H32O3	FA 20:4;O	GAVRLOGPHXQBDO-UHFFFAOYSA-N	No result	1654857098	34°C	Fatty Acid	FA	20	LOW (0-25 carbon atoms)	4	LOW (0-6 double covalent bonds)
C20H32O3	FA 20:4;O	GAVRLOGPHXQBDO-UHFFFAOYSA-N	No result	1307361824	34°C	Fatty Acid	FA	20	LOW (0-25 carbon atoms)	4	LOW (0-6 double covalent bonds)
C20H32O3	FA 20:4;O	GAVRLOGPHXQBDO-UHFFFAOYSA-N	No result	1208482025	34°C	Fatty Acid	FA	20	LOW (0-25 carbon atoms)	4	LOW (0-6 double covalent bonds)
C20H33NO2	NAE 18:4	BSEHZAIYCIVZNE-UHFFFAOYSA-N	No result	67152615.96	18°C	N-Acylethanolamine	NAE	18	LOW (0-25 carbon atoms)	4	LOW (0-6 double covalent bonds)
C20H33NO2	NAE 18:4	BSEHZAIYCIVZNE-UHFFFAOYSA-N	No result	16767966.83	18°C	N-Acylethanolamine	NAE	18	LOW (0-25 carbon atoms)	4	LOW (0-6 double covalent bonds)
C20H33NO2	NAE 18:4	BSEHZAIYCIVZNE-UHFFFAOYSA-N	No result	27740306.92	18°C	N-Acylethanolamine	NAE	18	LOW (0-25 carbon atoms)	4	LOW (0-6 double covalent bonds)
C20H33NO2	NAE 18:4	BSEHZAIYCIVZNE-UHFFFAOYSA-N	No result	167027979.3	18°C	N-Acylethanolamine	NAE	18	LOW (0-25 carbon atoms)	4	LOW (0-6 double covalent bonds)
C20H33NO2	NAE 18:4	BSEHZAIYCIVZNE-UHFFFAOYSA-N	No result	82682289.69	26°C	N-Acylethanolamine	NAE	18	LOW (0-25 carbon atoms)	4	LOW (0-6 double covalent bonds)
C20H33NO2	NAE 18:4	BSEHZAIYCIVZNE-UHFFFAOYSA-N	No result	26900658.32	26°C	N-Acylethanolamine	NAE	18	LOW (0-25 carbon atoms)	4	LOW (0-6 double covalent bonds)
C20H33NO2	NAE 18:4	BSEHZAIYCIVZNE-UHFFFAOYSA-N	No result	23317251.79	26°C	N-Acylethanolamine	NAE	18	LOW (0-25 carbon atoms)	4	LOW (0-6 double covalent bonds)
C20H33NO2	NAE 18:4	BSEHZAIYCIVZNE-UHFFFAOYSA-N	No result	83405694.38	26°C	N-Acylethanolamine	NAE	18	LOW (0-25 carbon atoms)	4	LOW (0-6 double covalent bonds)
C20H33NO2	NAE 18:4	BSEHZAIYCIVZNE-UHFFFAOYSA-N	No result	12903054.82	34°C	N-Acylethanolamine	NAE	18	LOW (0-25 carbon atoms)	4	LOW (0-6 double covalent bonds)
C20H33NO2	NAE 18:4	BSEHZAIYCIVZNE-UHFFFAOYSA-N	No result	278239434.2	34°C	N-Acylethanolamine	NAE	18	LOW (0-25 carbon atoms)	4	LOW (0-6 double covalent bonds)
C20H33NO2	NAE 18:4	BSEHZAIYCIVZNE-UHFFFAOYSA-N	No result	41052098.1	34°C	N-Acylethanolamine	NAE	18	LOW (0-25 carbon atoms)	4	LOW (0-6 double covalent bonds)
C20H33NO2	NAE 18:4	BSEHZAIYCIVZNE-UHFFFAOYSA-N	No result	10298463.53	34°C	N-Acylethanolamine	NAE	18	LOW (0-25 carbon atoms)	4	LOW (0-6 double covalent bonds)
C20H34O2	FA 20:3	AHANXAKGNAKFSK-UHFFFAOYSA-N	3210	19503603.41	18°C	Fatty Acid	FA	20	LOW (0-25 carbon atoms)	3	LOW (0-6 double covalent bonds)
C20H34O2	FA 20:3	AHANXAKGNAKFSK-UHFFFAOYSA-N	3210	40362670.19	18°C	Fatty Acid	FA	20	LOW (0-25 carbon atoms)	3	LOW (0-6 double covalent bonds)
C20H34O2	FA 20:3	AHANXAKGNAKFSK-UHFFFAOYSA-N	3210	53472320.28	18°C	Fatty Acid	FA	20	LOW (0-25 carbon atoms)	3	LOW (0-6 double covalent bonds)
C20H34O2	FA 20:3	AHANXAKGNAKFSK-UHFFFAOYSA-N	3210	85273541.07	18°C	Fatty Acid	FA	20	LOW (0-25 carbon atoms)	3	LOW (0-6 double covalent bonds)
C20H34O2	FA 20:3	AHANXAKGNAKFSK-UHFFFAOYSA-N	3210	58186336.19	26°C	Fatty Acid	FA	20	LOW (0-25 carbon atoms)	3	LOW (0-6 double covalent bonds)
C20H34O2	FA 20:3	AHANXAKGNAKFSK-UHFFFAOYSA-N	3210	72705337.04	26°C	Fatty Acid	FA	20	LOW (0-25 carbon atoms)	3	LOW (0-6 double covalent bonds)
C20H34O2	FA 20:3	AHANXAKGNAKFSK-UHFFFAOYSA-N	3210	8404997701	26°C	Fatty Acid	FA	20	LOW (0-25 carbon atoms)	3	LOW (0-6 double covalent bonds)
C20H34O2	FA 20:3	AHANXAKGNAKFSK-UHFFFAOYSA-N	3210	19130544.3	26°C	Fatty Acid	FA	20	LOW (0-25 carbon atoms)	3	LOW (0-6 double covalent bonds)
C20H34O2	FA 20:3	AHANXAKGNAKFSK-UHFFFAOYSA-N	3210	37770412.67	34°C	Fatty Acid	FA	20	LOW (0-25 carbon atoms)	3	LOW (0-6 double covalent bonds)
C20H34O2	FA 20:3	AHANXAKGNAKFSK-UHFFFAOYSA-N	3210	12958662.5	34°C	Fatty Acid	FA	20	LOW (0-25 carbon atoms)	3	LOW (0-6 double covalent bonds)
C20H34O2	FA 20:3	AHANXAKGNAKFSK-UHFFFAOYSA-N	3210	22193852.99	34°C	Fatty Acid	FA	20	LOW (0-25 carbon atoms)	3	LOW (0-6 double covalent bonds)
C20H34O2	FA 20:3	AHANXAKGNAKFSK-UHFFFAOYSA-N	3210	27468103.43	34°C	Fatty Acid	FA	20	LOW (0-25 carbon atoms)	3	LOW (0-6 double covalent bonds)
C20H34O3	FA 20:3;O	VLBAJURGRSJRSG-UHFFFAOYSA-N	No result	3402016477	18°C	Fatty Acid	FA	20	LOW (0-25 carbon atoms)	3	LOW (0-6 double covalent bonds)
C20H34O3	FA 20:3;O	VLBAJURGRSJRSG-UHFFFAOYSA-N	No result	1040314098	18°C	Fatty Acid	FA	20	LOW (0-25 carbon atoms)	3	LOW (0-6 double covalent bonds)
C20H34O3	FA 20:3;O	VLBAJURGRSJRSG-UHFFFAOYSA-N	No result	1585107245	18°C	Fatty Acid	FA	20	LOW (0-25 carbon atoms)	3	LOW (0-6 double covalent bonds)
C20H34O3	FA 20:3;O	VLBAJURGRSJRSG-UHFFFAOYSA-N	No result	2577878957	18°C	Fatty Acid	FA	20	LOW (0-25 carbon atoms)	3	LOW (0-6 double covalent bonds)
C20H34O3	FA 20:3;O	VLBAJURGRSJRSG-UHFFFAOYSA-N	No result	1492500.01	26°C	Fatty Acid	FA	20	LOW (0-25 carbon atoms)	3	LOW (0-6 double covalent bonds)
C20H34O3	FA 20:3;O	VLBAJURGRSJRSG-UHFFFAOYSA-N	No result	1724839982	26°C	Fatty Acid	FA	20	LOW (0-25 carbon atoms)	3	LOW (0-6 double covalent bonds)
C20H34O3	FA 20:3;O	VLBAJURGRSJRSG-UHFFFAOYSA-N	No result	4534666297	26°C	Fatty Acid	FA	20	LOW (0-25 carbon atoms)	3	LOW (0-6 double covalent bonds)
C20H34O3	FA 20:3;O	VLBAJURGRSJRSG-UHFFFAOYSA-N	No result	5422066833	26°C	Fatty Acid	FA	20	LOW (0-25 carbon atoms)	3	LOW (0-6 double covalent bonds)
C20H34O3	FA 20:3;O	VLBAJURGRSJRSG-UHFFFAOYSA-N	No result	8563314374	34°C	Fatty Acid	FA	20	LOW (0-25 carbon atoms)	3	LOW (0-6 double covalent bonds)
C20H34O3	FA 20:3;O	VLBAJURGRSJRSG-UHFFFAOYSA-N	No result	2675882173	34°C	Fatty Acid	FA	20	LOW (0-25 carbon atoms)	3	LOW (0-6 double covalent bonds)
C20H34O3	FA 20:3;O	VLBAJURGRSJRSG-UHFFFAOYSA-N	No result	3536692976	34°C	Fatty Acid	FA	20	LOW (0-25 carbon atoms)	3	LOW (0-6 double covalent bonds)
C20H34O3	FA 20:3;O	VLBAJURGRSJRSG-UHFFFAOYSA-N	No result	5341611517	34°C	Fatty Acid	FA	20	LOW (0-25 carbon atoms)	3	LOW (0-6 double covalent bonds)
C20H35NO2	NAE 18:3	HBJXRRXWHSHZPU-UHFFFAOYSA-N	53394360	30684204.62	18°C	N-Acylethanolamine	NAE	18	LOW (0-25 carbon atoms)	3	LOW (0-6 double covalent bonds)
C20H35NO2	NAE 18:3	HBJXRRXWHSHZPU-UHFFFAOYSA-N	53394360	7669849512	18°C	N-Acylethanolamine	NAE	18	LOW (0-25 carbon atoms)	3	LOW (0-6 double covalent bonds)
C20H35NO2	NAE 18:3	HBJXRRXWHSHZPU-UHFFFAOYSA-N	53394360	12559318.48	18°C	N-Acylethanolamine	NAE	18	LOW (0-25 carbon atoms)	3	LOW (0-6 double covalent bonds)
C20H35NO2	NAE 18:3	HBJXRRXWHSHZPU-UHFFFAOYSA-N	53394360	141770753.9	18°C	N-Acylethanolamine	NAE	18	LOW (0-25 carbon atoms)	3	LOW (0-6 double covalent bonds)
C20H35NO2	NAE 18:3	HBJXRRXWHSHZPU-UHFFFAOYSA-N	53394360	41829258.67	26°C	N-Acylethanolamine	NAE	18	LOW (0-25 carbon atoms)	3	LOW (0-6 double covalent bonds)
C20H35NO2	NAE 18:3	HBJXRRXWHSHZPU-UHFFFAOYSA-N	53394360	11074428.55	26°C	N-Acylethanolamine	NAE	18	LOW (0-25 carbon atoms)	3	LOW (0-6 double covalent bonds)
C20H35NO2	NAE 18:3	HBJXRRXWHSHZPU-UHFFFAOYSA-N	53394360	1702394587	26°C	N-Acylethanolamine	NAE	18	LOW (0-25 carbon atoms)	3	LOW (0-6 double covalent bonds)
C20H35NO2	NAE 18:3	HBJXRRXWHSHZPU-UHFFFAOYSA-N	53394360	45403688.77	26°C	N-Acylethanolamine	NAE	18	LOW (0-25 carbon atoms)	3	LOW (0-6 double covalent bonds)
C20H35NO2	NAE 18:3	HBJXRRXWHSHZPU-UHFFFAOYSA-N	53394360	8881260.06	34°C	N-Acylethanolamine	NAE	18	LOW (0-25 carbon atoms)	3	LOW (0-6 double covalent bonds)
C20H35NO2	NAE 18:3	HBJXRRXWHSHZPU-UHFFFAOYSA-N	53394360	196691429	34°C	N-Acylethanolamine	NAE	18	LOW (0-25 carbon atoms)	3	LOW (0-6 double covalent bonds)
C20H35NO2	NAE 18:3	HBJXRRXWHSHZPU-UHFFFAOYSA-N	53394360	10722703.01	34°C	N-Acylethanolamine	NAE	18	LOW (0-25 carbon atoms)	3	LOW (0-6 double covalent bonds)
C20H35NO2	NAE 18:3	HBJXRRXWHSHZPU-UHFFFAOYSA-N	53394360	4873948797	34°C	N-Acylethanolamine	NAE	18	LOW (0-25 carbon atoms)	3	LOW (0-6 double covalent bonds)
C20H36O2	FA 20:2	XSXIVVZCUAHUJO-UHFFFAOYSA-N	3208	5189489977	18°C	Fatty Acid	FA	20	LOW (0-25 carbon atoms)	2	LOW (0-6 double covalent bonds)
C20H36O2	FA 20:2	XSXIVVZCUAHUJO-UHFFFAOYSA-N	3208	10253247.64	18°C	Fatty Acid	FA	20	LOW (0-25 carbon atoms)	2	LOW (0-6 double covalent bonds)
C20H36O2	FA 20:2	XSXIVVZCUAHUJO-UHFFFAOYSA-N	3208	15285146.75	18°C	Fatty Acid	FA	20	LOW (0-25 carbon atoms)	2	LOW (0-6 double covalent bonds)
C20H36O2	FA 20:2	XSXIVVZCUAHUJO-UHFFFAOYSA-N	3208	24542220.61	18°C	Fatty Acid	FA	20	LOW (0-25 carbon atoms)	2	LOW (0-6 double covalent bonds)
C20H36O2	FA 20:2	XSXIVVZCUAHUJO-UHFFFAOYSA-N	3208	20568476.76	26°C	Fatty Acid	FA	20	LOW (0-25 carbon atoms)	2	LOW (0-6 double covalent bonds)
C20H36O2	FA 20:2	XSXIVVZCUAHUJO-UHFFFAOYSA-N	3208	21329704.85	26°C	Fatty Acid	FA	20	LOW (0-25 carbon atoms)	2	LOW (0-6 double covalent bonds)
C20H36O2	FA 20:2	XSXIVVZCUAHUJO-UHFFFAOYSA-N	3208	129545193	26°C	Fatty Acid	FA	20	LOW (0-25 carbon atoms)	2	LOW (0-6 double covalent bonds)
C20H36O2	FA 20:2	XSXIVVZCUAHUJO-UHFFFAOYSA-N	3208	4996032923	26°C	Fatty Acid	FA	20	LOW (0-25 carbon atoms)	2	LOW (0-6 double covalent bonds)
C20H36O2	FA 20:2	XSXIVVZCUAHUJO-UHFFFAOYSA-N	3208	13475632.51	34°C	Fatty Acid	FA	20	LOW (0-25 carbon atoms)	2	LOW (0-6 double covalent bonds)
C20H36O2	FA 20:2	XSXIVVZCUAHUJO-UHFFFAOYSA-N	3208	2935769263	34°C	Fatty Acid	FA	20	LOW (0-25 carbon atoms)	2	LOW (0-6 double covalent bonds)
C20H36O2	FA 20:2	XSXIVVZCUAHUJO-UHFFFAOYSA-N	3208	7084503489	34°C	Fatty Acid	FA	20	LOW (0-25 carbon atoms)	2	LOW (0-6 double covalent bonds)
C20H36O2	FA 20:2	XSXIVVZCUAHUJO-UHFFFAOYSA-N	3208	9772994428	34°C	Fatty Acid	FA	20	LOW (0-25 carbon atoms)	2	LOW (0-6 double covalent bonds)
C20H38O2	FA 20:1	BITHHVVYSMSWAG-UHFFFAOYSA-N	142770	15999078.28	18°C	Fatty Acid	FA	20	LOW (0-25 carbon atoms)	1	LOW (0-6 double covalent bonds)
C20H38O2	FA 20:1	BITHHVVYSMSWAG-UHFFFAOYSA-N	142770	29226274.61	18°C	Fatty Acid	FA	20	LOW (0-25 carbon atoms)	1	LOW (0-6 double covalent bonds)
C20H38O2	FA 20:1	BITHHVVYSMSWAG-UHFFFAOYSA-N	142770	44588909.28	18°C	Fatty Acid	FA	20	LOW (0-25 carbon atoms)	1	LOW (0-6 double covalent bonds)
C20H38O2	FA 20:1	BITHHVVYSMSWAG-UHFFFAOYSA-N	142770	75760046.75	18°C	Fatty Acid	FA	20	LOW (0-25 carbon atoms)	1	LOW (0-6 double covalent bonds)
C20H38O2	FA 20:1	BITHHVVYSMSWAG-UHFFFAOYSA-N	142770	56137413.41	26°C	Fatty Acid	FA	20	LOW (0-25 carbon atoms)	1	LOW (0-6 double covalent bonds)
C20H38O2	FA 20:1	BITHHVVYSMSWAG-UHFFFAOYSA-N	142770	52435463.55	26°C	Fatty Acid	FA	20	LOW (0-25 carbon atoms)	1	LOW (0-6 double covalent bonds)
C20H38O2	FA 20:1	BITHHVVYSMSWAG-UHFFFAOYSA-N	142770	3468575293	26°C	Fatty Acid	FA	20	LOW (0-25 carbon atoms)	1	LOW (0-6 double covalent bonds)
C20H38O2	FA 20:1	BITHHVVYSMSWAG-UHFFFAOYSA-N	142770	16949017.52	26°C	Fatty Acid	FA	20	LOW (0-25 carbon atoms)	1	LOW (0-6 double covalent bonds)
C20H38O2	FA 20:1	BITHHVVYSMSWAG-UHFFFAOYSA-N	142770	29147461.23	34°C	Fatty Acid	FA	20	LOW (0-25 carbon atoms)	1	LOW (0-6 double covalent bonds)
C20H38O2	FA 20:1	BITHHVVYSMSWAG-UHFFFAOYSA-N	142770	7020829218	34°C	Fatty Acid	FA	20	LOW (0-25 carbon atoms)	1	LOW (0-6 double covalent bonds)
C20H38O2	FA 20:1	BITHHVVYSMSWAG-UHFFFAOYSA-N	142770	15784159.67	34°C	Fatty Acid	FA	20	LOW (0-25 carbon atoms)	1	LOW (0-6 double covalent bonds)
C20H38O2	FA 20:1	BITHHVVYSMSWAG-UHFFFAOYSA-N	142770	21938621.05	34°C	Fatty Acid	FA	20	LOW (0-25 carbon atoms)	1	LOW (0-6 double covalent bonds)
C20H40O2	FA 20:0	VKOBVWXKNCXXDE-UHFFFAOYSA-N	10467	1780928018	18°C	Fatty Acid	FA	20	LOW (0-25 carbon atoms)	0	LOW (0-6 double covalent bonds)
C20H40O2	FA 20:0	VKOBVWXKNCXXDE-UHFFFAOYSA-N	10467	3991264359	18°C	Fatty Acid	FA	20	LOW (0-25 carbon atoms)	0	LOW (0-6 double covalent bonds)
C20H40O2	FA 20:0	VKOBVWXKNCXXDE-UHFFFAOYSA-N	10467	5866512531	18°C	Fatty Acid	FA	20	LOW (0-25 carbon atoms)	0	LOW (0-6 double covalent bonds)
C20H40O2	FA 20:0	VKOBVWXKNCXXDE-UHFFFAOYSA-N	10467	9161005.98	18°C	Fatty Acid	FA	20	LOW (0-25 carbon atoms)	0	LOW (0-6 double covalent bonds)
C20H40O2	FA 20:0	VKOBVWXKNCXXDE-UHFFFAOYSA-N	10467	8441703022	26°C	Fatty Acid	FA	20	LOW (0-25 carbon atoms)	0	LOW (0-6 double covalent bonds)
C20H40O2	FA 20:0	VKOBVWXKNCXXDE-UHFFFAOYSA-N	10467	6987916901	26°C	Fatty Acid	FA	20	LOW (0-25 carbon atoms)	0	LOW (0-6 double covalent bonds)
C20H40O2	FA 20:0	VKOBVWXKNCXXDE-UHFFFAOYSA-N	10467	2131731993	26°C	Fatty Acid	FA	20	LOW (0-25 carbon atoms)	0	LOW (0-6 double covalent bonds)
C20H40O2	FA 20:0	VKOBVWXKNCXXDE-UHFFFAOYSA-N	10467	3196432237	26°C	Fatty Acid	FA	20	LOW (0-25 carbon atoms)	0	LOW (0-6 double covalent bonds)
C20H40O2	FA 20:0	VKOBVWXKNCXXDE-UHFFFAOYSA-N	10467	3299381683	34°C	Fatty Acid	FA	20	LOW (0-25 carbon atoms)	0	LOW (0-6 double covalent bonds)
C20H40O2	FA 20:0	VKOBVWXKNCXXDE-UHFFFAOYSA-N	10467	1543081206	34°C	Fatty Acid	FA	20	LOW (0-25 carbon atoms)	0	LOW (0-6 double covalent bonds)
C20H40O2	FA 20:0	VKOBVWXKNCXXDE-UHFFFAOYSA-N	10467	1902960405	34°C	Fatty Acid	FA	20	LOW (0-25 carbon atoms)	0	LOW (0-6 double covalent bonds)
C20H40O2	FA 20:0	VKOBVWXKNCXXDE-UHFFFAOYSA-N	10467	2506332533	34°C	Fatty Acid	FA	20	LOW (0-25 carbon atoms)	0	LOW (0-6 double covalent bonds)
C21H32O2	FA 21:5	OQOCQFSPEWCSDO-UHFFFAOYSA-N	54164269	1097187996	18°C	Fatty Acid	FA	21	LOW (0-25 carbon atoms)	5	LOW (0-6 double covalent bonds)
C21H32O2	FA 21:5	OQOCQFSPEWCSDO-UHFFFAOYSA-N	54164269	1429238701	18°C	Fatty Acid	FA	21	LOW (0-25 carbon atoms)	5	LOW (0-6 double covalent bonds)
C21H32O2	FA 21:5	OQOCQFSPEWCSDO-UHFFFAOYSA-N	54164269	1902900445	18°C	Fatty Acid	FA	21	LOW (0-25 carbon atoms)	5	LOW (0-6 double covalent bonds)
C21H32O2	FA 21:5	OQOCQFSPEWCSDO-UHFFFAOYSA-N	54164269	2675998.53	18°C	Fatty Acid	FA	21	LOW (0-25 carbon atoms)	5	LOW (0-6 double covalent bonds)
C21H32O2	FA 21:5	OQOCQFSPEWCSDO-UHFFFAOYSA-N	54164269	1830478.77	26°C	Fatty Acid	FA	21	LOW (0-25 carbon atoms)	5	LOW (0-6 double covalent bonds)
C21H32O2	FA 21:5	OQOCQFSPEWCSDO-UHFFFAOYSA-N	54164269	1943910856	26°C	Fatty Acid	FA	21	LOW (0-25 carbon atoms)	5	LOW (0-6 double covalent bonds)
C21H32O2	FA 21:5	OQOCQFSPEWCSDO-UHFFFAOYSA-N	54164269	2703654095	26°C	Fatty Acid	FA	21	LOW (0-25 carbon atoms)	5	LOW (0-6 double covalent bonds)
C21H32O2	FA 21:5	OQOCQFSPEWCSDO-UHFFFAOYSA-N	54164269	8033143438	26°C	Fatty Acid	FA	21	LOW (0-25 carbon atoms)	5	LOW (0-6 double covalent bonds)
C21H32O2	FA 21:5	OQOCQFSPEWCSDO-UHFFFAOYSA-N	54164269	1619605485	34°C	Fatty Acid	FA	21	LOW (0-25 carbon atoms)	5	LOW (0-6 double covalent bonds)
C21H32O2	FA 21:5	OQOCQFSPEWCSDO-UHFFFAOYSA-N	54164269	4799906329	34°C	Fatty Acid	FA	21	LOW (0-25 carbon atoms)	5	LOW (0-6 double covalent bonds)
C21H32O2	FA 21:5	OQOCQFSPEWCSDO-UHFFFAOYSA-N	54164269	1083491037	34°C	Fatty Acid	FA	21	LOW (0-25 carbon atoms)	5	LOW (0-6 double covalent bonds)
C21H32O2	FA 21:5	OQOCQFSPEWCSDO-UHFFFAOYSA-N	54164269	1455122493	34°C	Fatty Acid	FA	21	LOW (0-25 carbon atoms)	5	LOW (0-6 double covalent bonds)
C21H36O3	FA 21:3;O	CRDFNKIUQSIOBS-UHFFFAOYSA-N	No result	133284301	18°C	Fatty Acid	FA	21	LOW (0-25 carbon atoms)	3	LOW (0-6 double covalent bonds)
C21H36O3	FA 21:3;O	CRDFNKIUQSIOBS-UHFFFAOYSA-N	No result	5173061182	18°C	Fatty Acid	FA	21	LOW (0-25 carbon atoms)	3	LOW (0-6 double covalent bonds)
C21H36O3	FA 21:3;O	CRDFNKIUQSIOBS-UHFFFAOYSA-N	No result	6801495231	18°C	Fatty Acid	FA	21	LOW (0-25 carbon atoms)	3	LOW (0-6 double covalent bonds)
C21H36O3	FA 21:3;O	CRDFNKIUQSIOBS-UHFFFAOYSA-N	No result	1121410498	18°C	Fatty Acid	FA	21	LOW (0-25 carbon atoms)	3	LOW (0-6 double covalent bonds)
C21H36O3	FA 21:3;O	CRDFNKIUQSIOBS-UHFFFAOYSA-N	No result	694504614	26°C	Fatty Acid	FA	21	LOW (0-25 carbon atoms)	3	LOW (0-6 double covalent bonds)
C21H36O3	FA 21:3;O	CRDFNKIUQSIOBS-UHFFFAOYSA-N	No result	665135218	26°C	Fatty Acid	FA	21	LOW (0-25 carbon atoms)	3	LOW (0-6 double covalent bonds)
C21H36O3	FA 21:3;O	CRDFNKIUQSIOBS-UHFFFAOYSA-N	No result	2101683438	26°C	Fatty Acid	FA	21	LOW (0-25 carbon atoms)	3	LOW (0-6 double covalent bonds)
C21H36O3	FA 21:3;O	CRDFNKIUQSIOBS-UHFFFAOYSA-N	No result	2613376705	26°C	Fatty Acid	FA	21	LOW (0-25 carbon atoms)	3	LOW (0-6 double covalent bonds)
C21H36O3	FA 21:3;O	CRDFNKIUQSIOBS-UHFFFAOYSA-N	No result	3220213611	34°C	Fatty Acid	FA	21	LOW (0-25 carbon atoms)	3	LOW (0-6 double covalent bonds)
C21H36O3	FA 21:3;O	CRDFNKIUQSIOBS-UHFFFAOYSA-N	No result	7460942098	34°C	Fatty Acid	FA	21	LOW (0-25 carbon atoms)	3	LOW (0-6 double covalent bonds)
C21H36O3	FA 21:3;O	CRDFNKIUQSIOBS-UHFFFAOYSA-N	No result	129752879	34°C	Fatty Acid	FA	21	LOW (0-25 carbon atoms)	3	LOW (0-6 double covalent bonds)
C21H36O3	FA 21:3;O	CRDFNKIUQSIOBS-UHFFFAOYSA-N	No result	1847381583	34°C	Fatty Acid	FA	21	LOW (0-25 carbon atoms)	3	LOW (0-6 double covalent bonds)
C21H40O2	FA 21:1	HMQNHJJIYIZSOU-UHFFFAOYSA-N	No result	1919138432	18°C	Fatty Acid	FA	21	LOW (0-25 carbon atoms)	1	LOW (0-6 double covalent bonds)
C21H40O2	FA 21:1	HMQNHJJIYIZSOU-UHFFFAOYSA-N	No result	3084102724	18°C	Fatty Acid	FA	21	LOW (0-25 carbon atoms)	1	LOW (0-6 double covalent bonds)
C21H40O2	FA 21:1	HMQNHJJIYIZSOU-UHFFFAOYSA-N	No result	4783334615	18°C	Fatty Acid	FA	21	LOW (0-25 carbon atoms)	1	LOW (0-6 double covalent bonds)
C21H40O2	FA 21:1	HMQNHJJIYIZSOU-UHFFFAOYSA-N	No result	8120659966	18°C	Fatty Acid	FA	21	LOW (0-25 carbon atoms)	1	LOW (0-6 double covalent bonds)
C21H40O2	FA 21:1	HMQNHJJIYIZSOU-UHFFFAOYSA-N	No result	5811601022	26°C	Fatty Acid	FA	21	LOW (0-25 carbon atoms)	1	LOW (0-6 double covalent bonds)
C21H40O2	FA 21:1	HMQNHJJIYIZSOU-UHFFFAOYSA-N	No result	5358671538	26°C	Fatty Acid	FA	21	LOW (0-25 carbon atoms)	1	LOW (0-6 double covalent bonds)
C21H40O2	FA 21:1	HMQNHJJIYIZSOU-UHFFFAOYSA-N	No result	4008649781	26°C	Fatty Acid	FA	21	LOW (0-25 carbon atoms)	1	LOW (0-6 double covalent bonds)
C21H40O2	FA 21:1	HMQNHJJIYIZSOU-UHFFFAOYSA-N	No result	1850771946	26°C	Fatty Acid	FA	21	LOW (0-25 carbon atoms)	1	LOW (0-6 double covalent bonds)
C21H40O2	FA 21:1	HMQNHJJIYIZSOU-UHFFFAOYSA-N	No result	2856514942	34°C	Fatty Acid	FA	21	LOW (0-25 carbon atoms)	1	LOW (0-6 double covalent bonds)
C21H40O2	FA 21:1	HMQNHJJIYIZSOU-UHFFFAOYSA-N	No result	7120984167	34°C	Fatty Acid	FA	21	LOW (0-25 carbon atoms)	1	LOW (0-6 double covalent bonds)
C21H40O2	FA 21:1	HMQNHJJIYIZSOU-UHFFFAOYSA-N	No result	1571430667	34°C	Fatty Acid	FA	21	LOW (0-25 carbon atoms)	1	LOW (0-6 double covalent bonds)
C21H40O2	FA 21:1	HMQNHJJIYIZSOU-UHFFFAOYSA-N	No result	2308132265	34°C	Fatty Acid	FA	21	LOW (0-25 carbon atoms)	1	LOW (0-6 double covalent bonds)
C21H42NO7P	LPE 16:1	DSOWUEHXZJUNID-UHFFFAOYSA-N	No result	8196494402	18°C	Lysophosphatidylethanolamine	LPE	16	LOW (0-25 carbon atoms)	1	LOW (0-6 double covalent bonds)
C21H42NO7P	LPE 16:1	DSOWUEHXZJUNID-UHFFFAOYSA-N	No result	4476257147	18°C	Lysophosphatidylethanolamine	LPE	16	LOW (0-25 carbon atoms)	1	LOW (0-6 double covalent bonds)
C21H42NO7P	LPE 16:1	DSOWUEHXZJUNID-UHFFFAOYSA-N	No result	766217047	18°C	Lysophosphatidylethanolamine	LPE	16	LOW (0-25 carbon atoms)	1	LOW (0-6 double covalent bonds)
C21H42NO7P	LPE 16:1	DSOWUEHXZJUNID-UHFFFAOYSA-N	No result	4748400589	18°C	Lysophosphatidylethanolamine	LPE	16	LOW (0-25 carbon atoms)	1	LOW (0-6 double covalent bonds)
C21H42NO7P	LPE 16:1	DSOWUEHXZJUNID-UHFFFAOYSA-N	No result	1043221337	26°C	Lysophosphatidylethanolamine	LPE	16	LOW (0-25 carbon atoms)	1	LOW (0-6 double covalent bonds)
C21H42NO7P	LPE 16:1	DSOWUEHXZJUNID-UHFFFAOYSA-N	No result	6425119343	26°C	Lysophosphatidylethanolamine	LPE	16	LOW (0-25 carbon atoms)	1	LOW (0-6 double covalent bonds)
C21H42NO7P	LPE 16:1	DSOWUEHXZJUNID-UHFFFAOYSA-N	No result	244309455	26°C	Lysophosphatidylethanolamine	LPE	16	LOW (0-25 carbon atoms)	1	LOW (0-6 double covalent bonds)
C21H42NO7P	LPE 16:1	DSOWUEHXZJUNID-UHFFFAOYSA-N	No result	1638753669	26°C	Lysophosphatidylethanolamine	LPE	16	LOW (0-25 carbon atoms)	1	LOW (0-6 double covalent bonds)
C21H42NO7P	LPE 16:1	DSOWUEHXZJUNID-UHFFFAOYSA-N	No result	7746285725	34°C	Lysophosphatidylethanolamine	LPE	16	LOW (0-25 carbon atoms)	1	LOW (0-6 double covalent bonds)
C21H42NO7P	LPE 16:1	DSOWUEHXZJUNID-UHFFFAOYSA-N	No result	7784130063	34°C	Lysophosphatidylethanolamine	LPE	16	LOW (0-25 carbon atoms)	1	LOW (0-6 double covalent bonds)
C21H42NO7P	LPE 16:1	DSOWUEHXZJUNID-UHFFFAOYSA-N	No result	7291892988	34°C	Lysophosphatidylethanolamine	LPE	16	LOW (0-25 carbon atoms)	1	LOW (0-6 double covalent bonds)
C21H42NO7P	LPE 16:1	DSOWUEHXZJUNID-UHFFFAOYSA-N	No result	1173045045	34°C	Lysophosphatidylethanolamine	LPE	16	LOW (0-25 carbon atoms)	1	LOW (0-6 double covalent bonds)
C21H42O2	FA 21:0	CKDDRHZIAZRDBW-UHFFFAOYSA-N	16898	7712190938	18°C	Fatty Acid	FA	21	LOW (0-25 carbon atoms)	0	LOW (0-6 double covalent bonds)
C21H42O2	FA 21:0	CKDDRHZIAZRDBW-UHFFFAOYSA-N	16898	1759704527	18°C	Fatty Acid	FA	21	LOW (0-25 carbon atoms)	0	LOW (0-6 double covalent bonds)
C21H42O2	FA 21:0	CKDDRHZIAZRDBW-UHFFFAOYSA-N	16898	2236215109	18°C	Fatty Acid	FA	21	LOW (0-25 carbon atoms)	0	LOW (0-6 double covalent bonds)
C21H42O2	FA 21:0	CKDDRHZIAZRDBW-UHFFFAOYSA-N	16898	3961275769	18°C	Fatty Acid	FA	21	LOW (0-25 carbon atoms)	0	LOW (0-6 double covalent bonds)
C21H42O2	FA 21:0	CKDDRHZIAZRDBW-UHFFFAOYSA-N	16898	4426707005	26°C	Fatty Acid	FA	21	LOW (0-25 carbon atoms)	0	LOW (0-6 double covalent bonds)
C21H42O2	FA 21:0	CKDDRHZIAZRDBW-UHFFFAOYSA-N	16898	4230999746	26°C	Fatty Acid	FA	21	LOW (0-25 carbon atoms)	0	LOW (0-6 double covalent bonds)
C21H42O2	FA 21:0	CKDDRHZIAZRDBW-UHFFFAOYSA-N	16898	6487524875	26°C	Fatty Acid	FA	21	LOW (0-25 carbon atoms)	0	LOW (0-6 double covalent bonds)
C21H42O2	FA 21:0	CKDDRHZIAZRDBW-UHFFFAOYSA-N	16898	1007714396	26°C	Fatty Acid	FA	21	LOW (0-25 carbon atoms)	0	LOW (0-6 double covalent bonds)
C21H42O2	FA 21:0	CKDDRHZIAZRDBW-UHFFFAOYSA-N	16898	223120122	34°C	Fatty Acid	FA	21	LOW (0-25 carbon atoms)	0	LOW (0-6 double covalent bonds)
C21H42O2	FA 21:0	CKDDRHZIAZRDBW-UHFFFAOYSA-N	16898	8929172175	34°C	Fatty Acid	FA	21	LOW (0-25 carbon atoms)	0	LOW (0-6 double covalent bonds)
C21H42O2	FA 21:0	CKDDRHZIAZRDBW-UHFFFAOYSA-N	16898	1102068695	34°C	Fatty Acid	FA	21	LOW (0-25 carbon atoms)	0	LOW (0-6 double covalent bonds)
C21H42O2	FA 21:0	CKDDRHZIAZRDBW-UHFFFAOYSA-N	16898	1641775772	34°C	Fatty Acid	FA	21	LOW (0-25 carbon atoms)	0	LOW (0-6 double covalent bonds)
C21H44NO6P	LPE O-16:1	QYTPGOPLNFESQC-UHFFFAOYSA-N	No result	587950909	18°C	Lysophosphatidylethanolamine	LPE	16	LOW (0-25 carbon atoms)	1	LOW (0-6 double covalent bonds)
C21H44NO6P	LPE O-16:1	QYTPGOPLNFESQC-UHFFFAOYSA-N	No result	1365303828	18°C	Lysophosphatidylethanolamine	LPE	16	LOW (0-25 carbon atoms)	1	LOW (0-6 double covalent bonds)
C21H44NO6P	LPE O-16:1	QYTPGOPLNFESQC-UHFFFAOYSA-N	No result	1342676313	18°C	Lysophosphatidylethanolamine	LPE	16	LOW (0-25 carbon atoms)	1	LOW (0-6 double covalent bonds)
C21H44NO6P	LPE O-16:1	QYTPGOPLNFESQC-UHFFFAOYSA-N	No result	1214283986	18°C	Lysophosphatidylethanolamine	LPE	16	LOW (0-25 carbon atoms)	1	LOW (0-6 double covalent bonds)
C21H44NO6P	LPE O-16:1	QYTPGOPLNFESQC-UHFFFAOYSA-N	No result	1602063019	26°C	Lysophosphatidylethanolamine	LPE	16	LOW (0-25 carbon atoms)	1	LOW (0-6 double covalent bonds)
C21H44NO6P	LPE O-16:1	QYTPGOPLNFESQC-UHFFFAOYSA-N	No result	1141189329	26°C	Lysophosphatidylethanolamine	LPE	16	LOW (0-25 carbon atoms)	1	LOW (0-6 double covalent bonds)
C21H44NO6P	LPE O-16:1	QYTPGOPLNFESQC-UHFFFAOYSA-N	No result	244675246	26°C	Lysophosphatidylethanolamine	LPE	16	LOW (0-25 carbon atoms)	1	LOW (0-6 double covalent bonds)
C21H44NO6P	LPE O-16:1	QYTPGOPLNFESQC-UHFFFAOYSA-N	No result	1920583918	26°C	Lysophosphatidylethanolamine	LPE	16	LOW (0-25 carbon atoms)	1	LOW (0-6 double covalent bonds)
C21H44NO6P	LPE O-16:1	QYTPGOPLNFESQC-UHFFFAOYSA-N	No result	1045532497	34°C	Lysophosphatidylethanolamine	LPE	16	LOW (0-25 carbon atoms)	1	LOW (0-6 double covalent bonds)
C21H44NO6P	LPE O-16:1	QYTPGOPLNFESQC-UHFFFAOYSA-N	No result	1269631913	34°C	Lysophosphatidylethanolamine	LPE	16	LOW (0-25 carbon atoms)	1	LOW (0-6 double covalent bonds)
C21H44NO6P	LPE O-16:1	QYTPGOPLNFESQC-UHFFFAOYSA-N	No result	1189215672	34°C	Lysophosphatidylethanolamine	LPE	16	LOW (0-25 carbon atoms)	1	LOW (0-6 double covalent bonds)
C21H44NO6P	LPE O-16:1	QYTPGOPLNFESQC-UHFFFAOYSA-N	No result	8059625121	34°C	Lysophosphatidylethanolamine	LPE	16	LOW (0-25 carbon atoms)	1	LOW (0-6 double covalent bonds)
C21H44NO7P	LPE 16:0	YVYMBNSKXOXSKW-UHFFFAOYSA-N	5256421	10601928.12	18°C	Lysophosphatidylethanolamine	LPE	16	LOW (0-25 carbon atoms)	0	LOW (0-6 double covalent bonds)
C21H44NO7P	LPE 16:0	YVYMBNSKXOXSKW-UHFFFAOYSA-N	5256421	17317297.85	18°C	Lysophosphatidylethanolamine	LPE	16	LOW (0-25 carbon atoms)	0	LOW (0-6 double covalent bonds)
C21H44NO7P	LPE 16:0	YVYMBNSKXOXSKW-UHFFFAOYSA-N	5256421	26812092.52	18°C	Lysophosphatidylethanolamine	LPE	16	LOW (0-25 carbon atoms)	0	LOW (0-6 double covalent bonds)
C21H44NO7P	LPE 16:0	YVYMBNSKXOXSKW-UHFFFAOYSA-N	5256421	191183223.6	18°C	Lysophosphatidylethanolamine	LPE	16	LOW (0-25 carbon atoms)	0	LOW (0-6 double covalent bonds)
C21H44NO7P	LPE 16:0	YVYMBNSKXOXSKW-UHFFFAOYSA-N	5256421	47759002.46	26°C	Lysophosphatidylethanolamine	LPE	16	LOW (0-25 carbon atoms)	0	LOW (0-6 double covalent bonds)
C21H44NO7P	LPE 16:0	YVYMBNSKXOXSKW-UHFFFAOYSA-N	5256421	28456515.23	26°C	Lysophosphatidylethanolamine	LPE	16	LOW (0-25 carbon atoms)	0	LOW (0-6 double covalent bonds)
C21H44NO7P	LPE 16:0	YVYMBNSKXOXSKW-UHFFFAOYSA-N	5256421	8000451008	26°C	Lysophosphatidylethanolamine	LPE	16	LOW (0-25 carbon atoms)	0	LOW (0-6 double covalent bonds)
C21H44NO7P	LPE 16:0	YVYMBNSKXOXSKW-UHFFFAOYSA-N	5256421	18978408.85	26°C	Lysophosphatidylethanolamine	LPE	16	LOW (0-25 carbon atoms)	0	LOW (0-6 double covalent bonds)
C21H44NO7P	LPE 16:0	YVYMBNSKXOXSKW-UHFFFAOYSA-N	5256421	26670148.82	34°C	Lysophosphatidylethanolamine	LPE	16	LOW (0-25 carbon atoms)	0	LOW (0-6 double covalent bonds)
C21H44NO7P	LPE 16:0	YVYMBNSKXOXSKW-UHFFFAOYSA-N	5256421	8226639365	34°C	Lysophosphatidylethanolamine	LPE	16	LOW (0-25 carbon atoms)	0	LOW (0-6 double covalent bonds)
C21H44NO7P	LPE 16:0	YVYMBNSKXOXSKW-UHFFFAOYSA-N	5256421	18821646.87	34°C	Lysophosphatidylethanolamine	LPE	16	LOW (0-25 carbon atoms)	0	LOW (0-6 double covalent bonds)
C21H44NO7P	LPE 16:0	YVYMBNSKXOXSKW-UHFFFAOYSA-N	5256421	34555508.06	34°C	Lysophosphatidylethanolamine	LPE	16	LOW (0-25 carbon atoms)	0	LOW (0-6 double covalent bonds)
C21H46NO6P	LPE O-16:0	OKXWJISJKQKUTN-UHFFFAOYSA-N	15337169	1775518269	18°C	Lysophosphatidylethanolamine	LPE	16	LOW (0-25 carbon atoms)	0	LOW (0-6 double covalent bonds)
C21H46NO6P	LPE O-16:0	OKXWJISJKQKUTN-UHFFFAOYSA-N	15337169	3383315871	18°C	Lysophosphatidylethanolamine	LPE	16	LOW (0-25 carbon atoms)	0	LOW (0-6 double covalent bonds)
C21H46NO6P	LPE O-16:0	OKXWJISJKQKUTN-UHFFFAOYSA-N	15337169	3455093707	18°C	Lysophosphatidylethanolamine	LPE	16	LOW (0-25 carbon atoms)	0	LOW (0-6 double covalent bonds)
C21H46NO6P	LPE O-16:0	OKXWJISJKQKUTN-UHFFFAOYSA-N	15337169	3429516136	18°C	Lysophosphatidylethanolamine	LPE	16	LOW (0-25 carbon atoms)	0	LOW (0-6 double covalent bonds)
C21H46NO6P	LPE O-16:0	OKXWJISJKQKUTN-UHFFFAOYSA-N	15337169	3490256537	26°C	Lysophosphatidylethanolamine	LPE	16	LOW (0-25 carbon atoms)	0	LOW (0-6 double covalent bonds)
C21H46NO6P	LPE O-16:0	OKXWJISJKQKUTN-UHFFFAOYSA-N	15337169	2399292155	26°C	Lysophosphatidylethanolamine	LPE	16	LOW (0-25 carbon atoms)	0	LOW (0-6 double covalent bonds)
C21H46NO6P	LPE O-16:0	OKXWJISJKQKUTN-UHFFFAOYSA-N	15337169	1743128905	26°C	Lysophosphatidylethanolamine	LPE	16	LOW (0-25 carbon atoms)	0	LOW (0-6 double covalent bonds)
C21H46NO6P	LPE O-16:0	OKXWJISJKQKUTN-UHFFFAOYSA-N	15337169	621093199	26°C	Lysophosphatidylethanolamine	LPE	16	LOW (0-25 carbon atoms)	0	LOW (0-6 double covalent bonds)
C21H46NO6P	LPE O-16:0	OKXWJISJKQKUTN-UHFFFAOYSA-N	15337169	1780223143	34°C	Lysophosphatidylethanolamine	LPE	16	LOW (0-25 carbon atoms)	0	LOW (0-6 double covalent bonds)
C21H46NO6P	LPE O-16:0	OKXWJISJKQKUTN-UHFFFAOYSA-N	15337169	3516112979	34°C	Lysophosphatidylethanolamine	LPE	16	LOW (0-25 carbon atoms)	0	LOW (0-6 double covalent bonds)
C21H46NO6P	LPE O-16:0	OKXWJISJKQKUTN-UHFFFAOYSA-N	15337169	2171409175	34°C	Lysophosphatidylethanolamine	LPE	16	LOW (0-25 carbon atoms)	0	LOW (0-6 double covalent bonds)
C21H46NO6P	LPE O-16:0	OKXWJISJKQKUTN-UHFFFAOYSA-N	15337169	1569604377	34°C	Lysophosphatidylethanolamine	LPE	16	LOW (0-25 carbon atoms)	0	LOW (0-6 double covalent bonds)
C22H32O2	FA 22:6	MBMBGCFOFBJSGT-UHFFFAOYSA-N	3144	487671130.8	18°C	Fatty Acid	FA	22	LOW (0-25 carbon atoms)	6	LOW (0-6 double covalent bonds)
C22H32O2	FA 22:6	MBMBGCFOFBJSGT-UHFFFAOYSA-N	3144	1000102924	18°C	Fatty Acid	FA	22	LOW (0-25 carbon atoms)	6	LOW (0-6 double covalent bonds)
C22H32O2	FA 22:6	MBMBGCFOFBJSGT-UHFFFAOYSA-N	3144	1040085470	18°C	Fatty Acid	FA	22	LOW (0-25 carbon atoms)	6	LOW (0-6 double covalent bonds)
C22H32O2	FA 22:6	MBMBGCFOFBJSGT-UHFFFAOYSA-N	3144	1460684652	18°C	Fatty Acid	FA	22	LOW (0-25 carbon atoms)	6	LOW (0-6 double covalent bonds)
C22H32O2	FA 22:6	MBMBGCFOFBJSGT-UHFFFAOYSA-N	3144	1289927093	26°C	Fatty Acid	FA	22	LOW (0-25 carbon atoms)	6	LOW (0-6 double covalent bonds)
C22H32O2	FA 22:6	MBMBGCFOFBJSGT-UHFFFAOYSA-N	3144	1209702873	26°C	Fatty Acid	FA	22	LOW (0-25 carbon atoms)	6	LOW (0-6 double covalent bonds)
C22H32O2	FA 22:6	MBMBGCFOFBJSGT-UHFFFAOYSA-N	3144	26806706.6	26°C	Fatty Acid	FA	22	LOW (0-25 carbon atoms)	6	LOW (0-6 double covalent bonds)
C22H32O2	FA 22:6	MBMBGCFOFBJSGT-UHFFFAOYSA-N	3144	516984083.2	26°C	Fatty Acid	FA	22	LOW (0-25 carbon atoms)	6	LOW (0-6 double covalent bonds)
C22H32O2	FA 22:6	MBMBGCFOFBJSGT-UHFFFAOYSA-N	3144	672278759.4	34°C	Fatty Acid	FA	22	LOW (0-25 carbon atoms)	6	LOW (0-6 double covalent bonds)
C22H32O2	FA 22:6	MBMBGCFOFBJSGT-UHFFFAOYSA-N	3144	417390703	34°C	Fatty Acid	FA	22	LOW (0-25 carbon atoms)	6	LOW (0-6 double covalent bonds)
C22H32O2	FA 22:6	MBMBGCFOFBJSGT-UHFFFAOYSA-N	3144	414032121.3	34°C	Fatty Acid	FA	22	LOW (0-25 carbon atoms)	6	LOW (0-6 double covalent bonds)
C22H32O2	FA 22:6	MBMBGCFOFBJSGT-UHFFFAOYSA-N	3144	571333870.6	34°C	Fatty Acid	FA	22	LOW (0-25 carbon atoms)	6	LOW (0-6 double covalent bonds)
C22H32O3	FA 22:6(2OH)	AEOZJGKPWBZKCY-UHFFFAOYSA-N	71332289	3319004473	18°C	Fatty Acid	FA	22	LOW (0-25 carbon atoms)	6	LOW (0-6 double covalent bonds)
C22H32O3	FA 22:6(2OH)	AEOZJGKPWBZKCY-UHFFFAOYSA-N	71332289	6599753371	18°C	Fatty Acid	FA	22	LOW (0-25 carbon atoms)	6	LOW (0-6 double covalent bonds)
C22H32O3	FA 22:6(2OH)	AEOZJGKPWBZKCY-UHFFFAOYSA-N	71332289	9146489062	18°C	Fatty Acid	FA	22	LOW (0-25 carbon atoms)	6	LOW (0-6 double covalent bonds)
C22H32O3	FA 22:6(2OH)	AEOZJGKPWBZKCY-UHFFFAOYSA-N	71332289	7220405258	18°C	Fatty Acid	FA	22	LOW (0-25 carbon atoms)	6	LOW (0-6 double covalent bonds)
C22H32O3	FA 22:6(2OH)	AEOZJGKPWBZKCY-UHFFFAOYSA-N	71332289	11983670.05	26°C	Fatty Acid	FA	22	LOW (0-25 carbon atoms)	6	LOW (0-6 double covalent bonds)
C22H32O3	FA 22:6(2OH)	AEOZJGKPWBZKCY-UHFFFAOYSA-N	71332289	4722744291	26°C	Fatty Acid	FA	22	LOW (0-25 carbon atoms)	6	LOW (0-6 double covalent bonds)
C22H32O3	FA 22:6(2OH)	AEOZJGKPWBZKCY-UHFFFAOYSA-N	71332289	2745891783	26°C	Fatty Acid	FA	22	LOW (0-25 carbon atoms)	6	LOW (0-6 double covalent bonds)
C22H32O3	FA 22:6(2OH)	AEOZJGKPWBZKCY-UHFFFAOYSA-N	71332289	4565708549	26°C	Fatty Acid	FA	22	LOW (0-25 carbon atoms)	6	LOW (0-6 double covalent bonds)
C22H32O3	FA 22:6(2OH)	AEOZJGKPWBZKCY-UHFFFAOYSA-N	71332289	4869423.2	34°C	Fatty Acid	FA	22	LOW (0-25 carbon atoms)	6	LOW (0-6 double covalent bonds)
C22H32O3	FA 22:6(2OH)	AEOZJGKPWBZKCY-UHFFFAOYSA-N	71332289	3040190605	34°C	Fatty Acid	FA	22	LOW (0-25 carbon atoms)	6	LOW (0-6 double covalent bonds)
C22H32O3	FA 22:6(2OH)	AEOZJGKPWBZKCY-UHFFFAOYSA-N	71332289	3379645565	34°C	Fatty Acid	FA	22	LOW (0-25 carbon atoms)	6	LOW (0-6 double covalent bonds)
C22H32O3	FA 22:6(2OH)	AEOZJGKPWBZKCY-UHFFFAOYSA-N	71332289	2314719.67	34°C	Fatty Acid	FA	22	LOW (0-25 carbon atoms)	6	LOW (0-6 double covalent bonds)
C22H34O2	FA 22:5	YUFFSWGQGVEMMI-UHFFFAOYSA-N	3145	21098665.39	18°C	Fatty Acid	FA	22	LOW (0-25 carbon atoms)	5	LOW (0-6 double covalent bonds)
C22H34O2	FA 22:5	YUFFSWGQGVEMMI-UHFFFAOYSA-N	3145	49660927.81	18°C	Fatty Acid	FA	22	LOW (0-25 carbon atoms)	5	LOW (0-6 double covalent bonds)
C22H34O2	FA 22:5	YUFFSWGQGVEMMI-UHFFFAOYSA-N	3145	58048895.35	18°C	Fatty Acid	FA	22	LOW (0-25 carbon atoms)	5	LOW (0-6 double covalent bonds)
C22H34O2	FA 22:5	YUFFSWGQGVEMMI-UHFFFAOYSA-N	3145	101985925.1	18°C	Fatty Acid	FA	22	LOW (0-25 carbon atoms)	5	LOW (0-6 double covalent bonds)
C22H34O2	FA 22:5	YUFFSWGQGVEMMI-UHFFFAOYSA-N	3145	66740647.32	26°C	Fatty Acid	FA	22	LOW (0-25 carbon atoms)	5	LOW (0-6 double covalent bonds)
C22H34O2	FA 22:5	YUFFSWGQGVEMMI-UHFFFAOYSA-N	3145	60244541.71	26°C	Fatty Acid	FA	22	LOW (0-25 carbon atoms)	5	LOW (0-6 double covalent bonds)
C22H34O2	FA 22:5	YUFFSWGQGVEMMI-UHFFFAOYSA-N	3145	2878269048	26°C	Fatty Acid	FA	22	LOW (0-25 carbon atoms)	5	LOW (0-6 double covalent bonds)
C22H34O2	FA 22:5	YUFFSWGQGVEMMI-UHFFFAOYSA-N	3145	18464735.25	26°C	Fatty Acid	FA	22	LOW (0-25 carbon atoms)	5	LOW (0-6 double covalent bonds)
C22H34O2	FA 22:5	YUFFSWGQGVEMMI-UHFFFAOYSA-N	3145	33046602.47	34°C	Fatty Acid	FA	22	LOW (0-25 carbon atoms)	5	LOW (0-6 double covalent bonds)
C22H34O2	FA 22:5	YUFFSWGQGVEMMI-UHFFFAOYSA-N	3145	9325766873	34°C	Fatty Acid	FA	22	LOW (0-25 carbon atoms)	5	LOW (0-6 double covalent bonds)
C22H34O2	FA 22:5	YUFFSWGQGVEMMI-UHFFFAOYSA-N	3145	16280450.1	34°C	Fatty Acid	FA	22	LOW (0-25 carbon atoms)	5	LOW (0-6 double covalent bonds)
C22H34O2	FA 22:5	YUFFSWGQGVEMMI-UHFFFAOYSA-N	3145	25215482.53	34°C	Fatty Acid	FA	22	LOW (0-25 carbon atoms)	5	LOW (0-6 double covalent bonds)
C22H34O3	FA 22:5(2OH)	HCZBYGSOSUWNJF-UHFFFAOYSA-N	No result	3731370748	18°C	Fatty Acid	FA	22	LOW (0-25 carbon atoms)	5	LOW (0-6 double covalent bonds)
C22H34O3	FA 22:5(2OH)	HCZBYGSOSUWNJF-UHFFFAOYSA-N	No result	5960716037	18°C	Fatty Acid	FA	22	LOW (0-25 carbon atoms)	5	LOW (0-6 double covalent bonds)
C22H34O3	FA 22:5(2OH)	HCZBYGSOSUWNJF-UHFFFAOYSA-N	No result	8566007838	18°C	Fatty Acid	FA	22	LOW (0-25 carbon atoms)	5	LOW (0-6 double covalent bonds)
C22H34O3	FA 22:5(2OH)	HCZBYGSOSUWNJF-UHFFFAOYSA-N	No result	8360284366	18°C	Fatty Acid	FA	22	LOW (0-25 carbon atoms)	5	LOW (0-6 double covalent bonds)
C22H34O3	FA 22:5(2OH)	HCZBYGSOSUWNJF-UHFFFAOYSA-N	No result	9721079422	26°C	Fatty Acid	FA	22	LOW (0-25 carbon atoms)	5	LOW (0-6 double covalent bonds)
C22H34O3	FA 22:5(2OH)	HCZBYGSOSUWNJF-UHFFFAOYSA-N	No result	7389806662	26°C	Fatty Acid	FA	22	LOW (0-25 carbon atoms)	5	LOW (0-6 double covalent bonds)
C22H34O3	FA 22:5(2OH)	HCZBYGSOSUWNJF-UHFFFAOYSA-N	No result	1609307605	26°C	Fatty Acid	FA	22	LOW (0-25 carbon atoms)	5	LOW (0-6 double covalent bonds)
C22H34O3	FA 22:5(2OH)	HCZBYGSOSUWNJF-UHFFFAOYSA-N	No result	3667153776	26°C	Fatty Acid	FA	22	LOW (0-25 carbon atoms)	5	LOW (0-6 double covalent bonds)
C22H34O3	FA 22:5(2OH)	HCZBYGSOSUWNJF-UHFFFAOYSA-N	No result	6679431821	34°C	Fatty Acid	FA	22	LOW (0-25 carbon atoms)	5	LOW (0-6 double covalent bonds)
C22H34O3	FA 22:5(2OH)	HCZBYGSOSUWNJF-UHFFFAOYSA-N	No result	2461890074	34°C	Fatty Acid	FA	22	LOW (0-25 carbon atoms)	5	LOW (0-6 double covalent bonds)
C22H34O3	FA 22:5(2OH)	HCZBYGSOSUWNJF-UHFFFAOYSA-N	No result	4906238161	34°C	Fatty Acid	FA	22	LOW (0-25 carbon atoms)	5	LOW (0-6 double covalent bonds)
C22H34O3	FA 22:5(2OH)	HCZBYGSOSUWNJF-UHFFFAOYSA-N	No result	4413115062	34°C	Fatty Acid	FA	22	LOW (0-25 carbon atoms)	5	LOW (0-6 double covalent bonds)
C22H36O2	FA 22:4	IGFLWIHPPADNDL-UHFFFAOYSA-N	71357698	5866861324	18°C	Fatty Acid	FA	22	LOW (0-25 carbon atoms)	4	LOW (0-6 double covalent bonds)
C22H36O2	FA 22:4	IGFLWIHPPADNDL-UHFFFAOYSA-N	71357698	17508781.98	18°C	Fatty Acid	FA	22	LOW (0-25 carbon atoms)	4	LOW (0-6 double covalent bonds)
C22H36O2	FA 22:4	IGFLWIHPPADNDL-UHFFFAOYSA-N	71357698	23084938.65	18°C	Fatty Acid	FA	22	LOW (0-25 carbon atoms)	4	LOW (0-6 double covalent bonds)
C22H36O2	FA 22:4	IGFLWIHPPADNDL-UHFFFAOYSA-N	71357698	38361557.94	18°C	Fatty Acid	FA	22	LOW (0-25 carbon atoms)	4	LOW (0-6 double covalent bonds)
C22H36O2	FA 22:4	IGFLWIHPPADNDL-UHFFFAOYSA-N	71357698	30681245.87	26°C	Fatty Acid	FA	22	LOW (0-25 carbon atoms)	4	LOW (0-6 double covalent bonds)
C22H36O2	FA 22:4	IGFLWIHPPADNDL-UHFFFAOYSA-N	71357698	29901312.38	26°C	Fatty Acid	FA	22	LOW (0-25 carbon atoms)	4	LOW (0-6 double covalent bonds)
C22H36O2	FA 22:4	IGFLWIHPPADNDL-UHFFFAOYSA-N	71357698	1193674079	26°C	Fatty Acid	FA	22	LOW (0-25 carbon atoms)	4	LOW (0-6 double covalent bonds)
C22H36O2	FA 22:4	IGFLWIHPPADNDL-UHFFFAOYSA-N	71357698	6974521931	26°C	Fatty Acid	FA	22	LOW (0-25 carbon atoms)	4	LOW (0-6 double covalent bonds)
C22H36O2	FA 22:4	IGFLWIHPPADNDL-UHFFFAOYSA-N	71357698	14455389	34°C	Fatty Acid	FA	22	LOW (0-25 carbon atoms)	4	LOW (0-6 double covalent bonds)
C22H36O2	FA 22:4	IGFLWIHPPADNDL-UHFFFAOYSA-N	71357698	4283075063	34°C	Fatty Acid	FA	22	LOW (0-25 carbon atoms)	4	LOW (0-6 double covalent bonds)
C22H36O2	FA 22:4	IGFLWIHPPADNDL-UHFFFAOYSA-N	71357698	7719211713	34°C	Fatty Acid	FA	22	LOW (0-25 carbon atoms)	4	LOW (0-6 double covalent bonds)
C22H36O2	FA 22:4	IGFLWIHPPADNDL-UHFFFAOYSA-N	71357698	9140001626	34°C	Fatty Acid	FA	22	LOW (0-25 carbon atoms)	4	LOW (0-6 double covalent bonds)
C22H38O2	FA 22:3	RILVNGKQIULBOQ-UHFFFAOYSA-N	54268499	4408317598	18°C	Fatty Acid	FA	22	LOW (0-25 carbon atoms)	3	LOW (0-6 double covalent bonds)
C22H38O2	FA 22:3	RILVNGKQIULBOQ-UHFFFAOYSA-N	54268499	1316809387	18°C	Fatty Acid	FA	22	LOW (0-25 carbon atoms)	3	LOW (0-6 double covalent bonds)
C22H38O2	FA 22:3	RILVNGKQIULBOQ-UHFFFAOYSA-N	54268499	1772560.58	18°C	Fatty Acid	FA	22	LOW (0-25 carbon atoms)	3	LOW (0-6 double covalent bonds)
C22H38O2	FA 22:3	RILVNGKQIULBOQ-UHFFFAOYSA-N	54268499	3387753373	18°C	Fatty Acid	FA	22	LOW (0-25 carbon atoms)	3	LOW (0-6 double covalent bonds)
C22H38O2	FA 22:3	RILVNGKQIULBOQ-UHFFFAOYSA-N	54268499	2867693489	26°C	Fatty Acid	FA	22	LOW (0-25 carbon atoms)	3	LOW (0-6 double covalent bonds)
C22H38O2	FA 22:3	RILVNGKQIULBOQ-UHFFFAOYSA-N	54268499	2410294.5	26°C	Fatty Acid	FA	22	LOW (0-25 carbon atoms)	3	LOW (0-6 double covalent bonds)
C22H38O2	FA 22:3	RILVNGKQIULBOQ-UHFFFAOYSA-N	54268499	2219138413	26°C	Fatty Acid	FA	22	LOW (0-25 carbon atoms)	3	LOW (0-6 double covalent bonds)
C22H38O2	FA 22:3	RILVNGKQIULBOQ-UHFFFAOYSA-N	54268499	6624784723	26°C	Fatty Acid	FA	22	LOW (0-25 carbon atoms)	3	LOW (0-6 double covalent bonds)
C22H38O2	FA 22:3	RILVNGKQIULBOQ-UHFFFAOYSA-N	54268499	1109383199	34°C	Fatty Acid	FA	22	LOW (0-25 carbon atoms)	3	LOW (0-6 double covalent bonds)
C22H38O2	FA 22:3	RILVNGKQIULBOQ-UHFFFAOYSA-N	54268499	3593072511	34°C	Fatty Acid	FA	22	LOW (0-25 carbon atoms)	3	LOW (0-6 double covalent bonds)
C22H38O2	FA 22:3	RILVNGKQIULBOQ-UHFFFAOYSA-N	54268499	5768953465	34°C	Fatty Acid	FA	22	LOW (0-25 carbon atoms)	3	LOW (0-6 double covalent bonds)
C22H38O2	FA 22:3	RILVNGKQIULBOQ-UHFFFAOYSA-N	54268499	7399657141	34°C	Fatty Acid	FA	22	LOW (0-25 carbon atoms)	3	LOW (0-6 double covalent bonds)
C22H38O3	FA 22:3;O	NEWOCWZHKWEHDW-UHFFFAOYSA-N	No result	1139757.41	18°C	Fatty Acid	FA	22	LOW (0-25 carbon atoms)	3	LOW (0-6 double covalent bonds)
C22H38O3	FA 22:3;O	NEWOCWZHKWEHDW-UHFFFAOYSA-N	No result	3960732235	18°C	Fatty Acid	FA	22	LOW (0-25 carbon atoms)	3	LOW (0-6 double covalent bonds)
C22H38O3	FA 22:3;O	NEWOCWZHKWEHDW-UHFFFAOYSA-N	No result	5655880334	18°C	Fatty Acid	FA	22	LOW (0-25 carbon atoms)	3	LOW (0-6 double covalent bonds)
C22H38O3	FA 22:3;O	NEWOCWZHKWEHDW-UHFFFAOYSA-N	No result	10321952.27	18°C	Fatty Acid	FA	22	LOW (0-25 carbon atoms)	3	LOW (0-6 double covalent bonds)
C22H38O3	FA 22:3;O	NEWOCWZHKWEHDW-UHFFFAOYSA-N	No result	6980093103	26°C	Fatty Acid	FA	22	LOW (0-25 carbon atoms)	3	LOW (0-6 double covalent bonds)
C22H38O3	FA 22:3;O	NEWOCWZHKWEHDW-UHFFFAOYSA-N	No result	6409916753	26°C	Fatty Acid	FA	22	LOW (0-25 carbon atoms)	3	LOW (0-6 double covalent bonds)
C22H38O3	FA 22:3;O	NEWOCWZHKWEHDW-UHFFFAOYSA-N	No result	1774861055	26°C	Fatty Acid	FA	22	LOW (0-25 carbon atoms)	3	LOW (0-6 double covalent bonds)
C22H38O3	FA 22:3;O	NEWOCWZHKWEHDW-UHFFFAOYSA-N	No result	1903636595	26°C	Fatty Acid	FA	22	LOW (0-25 carbon atoms)	3	LOW (0-6 double covalent bonds)
C22H38O3	FA 22:3;O	NEWOCWZHKWEHDW-UHFFFAOYSA-N	No result	3281365051	34°C	Fatty Acid	FA	22	LOW (0-25 carbon atoms)	3	LOW (0-6 double covalent bonds)
C22H38O3	FA 22:3;O	NEWOCWZHKWEHDW-UHFFFAOYSA-N	No result	1012738542	34°C	Fatty Acid	FA	22	LOW (0-25 carbon atoms)	3	LOW (0-6 double covalent bonds)
C22H38O3	FA 22:3;O	NEWOCWZHKWEHDW-UHFFFAOYSA-N	No result	1230135882	34°C	Fatty Acid	FA	22	LOW (0-25 carbon atoms)	3	LOW (0-6 double covalent bonds)
C22H38O3	FA 22:3;O	NEWOCWZHKWEHDW-UHFFFAOYSA-N	No result	2094042698	34°C	Fatty Acid	FA	22	LOW (0-25 carbon atoms)	3	LOW (0-6 double covalent bonds)
C22H40O2	FA 22:2	HVGRZDASOHMCSK-UHFFFAOYSA-N	193435	4312044317	18°C	Fatty Acid	FA	22	LOW (0-25 carbon atoms)	2	LOW (0-6 double covalent bonds)
C22H40O2	FA 22:2	HVGRZDASOHMCSK-UHFFFAOYSA-N	193435	1248763348	18°C	Fatty Acid	FA	22	LOW (0-25 carbon atoms)	2	LOW (0-6 double covalent bonds)
C22H40O2	FA 22:2	HVGRZDASOHMCSK-UHFFFAOYSA-N	193435	1716371415	18°C	Fatty Acid	FA	22	LOW (0-25 carbon atoms)	2	LOW (0-6 double covalent bonds)
C22H40O2	FA 22:2	HVGRZDASOHMCSK-UHFFFAOYSA-N	193435	3592184821	18°C	Fatty Acid	FA	22	LOW (0-25 carbon atoms)	2	LOW (0-6 double covalent bonds)
C22H40O2	FA 22:2	HVGRZDASOHMCSK-UHFFFAOYSA-N	193435	2830668073	26°C	Fatty Acid	FA	22	LOW (0-25 carbon atoms)	2	LOW (0-6 double covalent bonds)
C22H40O2	FA 22:2	HVGRZDASOHMCSK-UHFFFAOYSA-N	193435	2010235135	26°C	Fatty Acid	FA	22	LOW (0-25 carbon atoms)	2	LOW (0-6 double covalent bonds)
C22H40O2	FA 22:2	HVGRZDASOHMCSK-UHFFFAOYSA-N	193435	2157107775	26°C	Fatty Acid	FA	22	LOW (0-25 carbon atoms)	2	LOW (0-6 double covalent bonds)
C22H40O2	FA 22:2	HVGRZDASOHMCSK-UHFFFAOYSA-N	193435	7952977893	26°C	Fatty Acid	FA	22	LOW (0-25 carbon atoms)	2	LOW (0-6 double covalent bonds)
C22H40O2	FA 22:2	HVGRZDASOHMCSK-UHFFFAOYSA-N	193435	7353523765	34°C	Fatty Acid	FA	22	LOW (0-25 carbon atoms)	2	LOW (0-6 double covalent bonds)
C22H40O2	FA 22:2	HVGRZDASOHMCSK-UHFFFAOYSA-N	193435	2483840862	34°C	Fatty Acid	FA	22	LOW (0-25 carbon atoms)	2	LOW (0-6 double covalent bonds)
C22H40O2	FA 22:2	HVGRZDASOHMCSK-UHFFFAOYSA-N	193435	3626217487	34°C	Fatty Acid	FA	22	LOW (0-25 carbon atoms)	2	LOW (0-6 double covalent bonds)
C22H40O2	FA 22:2	HVGRZDASOHMCSK-UHFFFAOYSA-N	193435	5255500874	34°C	Fatty Acid	FA	22	LOW (0-25 carbon atoms)	2	LOW (0-6 double covalent bonds)
C22H42O2	FA 22:1	DPUOLQHDNGRHBS-UHFFFAOYSA-N	8216	9067058387	18°C	Fatty Acid	FA	22	LOW (0-25 carbon atoms)	1	LOW (0-6 double covalent bonds)
C22H42O2	FA 22:1	DPUOLQHDNGRHBS-UHFFFAOYSA-N	8216	18683224.02	18°C	Fatty Acid	FA	22	LOW (0-25 carbon atoms)	1	LOW (0-6 double covalent bonds)
C22H42O2	FA 22:1	DPUOLQHDNGRHBS-UHFFFAOYSA-N	8216	25976224.3	18°C	Fatty Acid	FA	22	LOW (0-25 carbon atoms)	1	LOW (0-6 double covalent bonds)
C22H42O2	FA 22:1	DPUOLQHDNGRHBS-UHFFFAOYSA-N	8216	40044301.76	18°C	Fatty Acid	FA	22	LOW (0-25 carbon atoms)	1	LOW (0-6 double covalent bonds)
C22H42O2	FA 22:1	DPUOLQHDNGRHBS-UHFFFAOYSA-N	8216	32886118.38	26°C	Fatty Acid	FA	22	LOW (0-25 carbon atoms)	1	LOW (0-6 double covalent bonds)
C22H42O2	FA 22:1	DPUOLQHDNGRHBS-UHFFFAOYSA-N	8216	30196564	26°C	Fatty Acid	FA	22	LOW (0-25 carbon atoms)	1	LOW (0-6 double covalent bonds)
C22H42O2	FA 22:1	DPUOLQHDNGRHBS-UHFFFAOYSA-N	8216	3964024781	26°C	Fatty Acid	FA	22	LOW (0-25 carbon atoms)	1	LOW (0-6 double covalent bonds)
C22H42O2	FA 22:1	DPUOLQHDNGRHBS-UHFFFAOYSA-N	8216	11349805.9	26°C	Fatty Acid	FA	22	LOW (0-25 carbon atoms)	1	LOW (0-6 double covalent bonds)
C22H42O2	FA 22:1	DPUOLQHDNGRHBS-UHFFFAOYSA-N	8216	17053280.18	34°C	Fatty Acid	FA	22	LOW (0-25 carbon atoms)	1	LOW (0-6 double covalent bonds)
C22H42O2	FA 22:1	DPUOLQHDNGRHBS-UHFFFAOYSA-N	8216	5271938438	34°C	Fatty Acid	FA	22	LOW (0-25 carbon atoms)	1	LOW (0-6 double covalent bonds)
C22H42O2	FA 22:1	DPUOLQHDNGRHBS-UHFFFAOYSA-N	8216	10329434.91	34°C	Fatty Acid	FA	22	LOW (0-25 carbon atoms)	1	LOW (0-6 double covalent bonds)
C22H42O2	FA 22:1	DPUOLQHDNGRHBS-UHFFFAOYSA-N	8216	12808104.7	34°C	Fatty Acid	FA	22	LOW (0-25 carbon atoms)	1	LOW (0-6 double covalent bonds)
C22H44NO7P	LPE 17:1	LNJNONCNASQZOB-UHFFFAOYSA-N	No result	3754456046	18°C	Lysophosphatidylethanolamine	LPE	17	LOW (0-25 carbon atoms)	1	LOW (0-6 double covalent bonds)
C22H44NO7P	LPE 17:1	LNJNONCNASQZOB-UHFFFAOYSA-N	No result	2167863408	18°C	Lysophosphatidylethanolamine	LPE	17	LOW (0-25 carbon atoms)	1	LOW (0-6 double covalent bonds)
C22H44NO7P	LPE 17:1	LNJNONCNASQZOB-UHFFFAOYSA-N	No result	3367598809	18°C	Lysophosphatidylethanolamine	LPE	17	LOW (0-25 carbon atoms)	1	LOW (0-6 double covalent bonds)
C22H44NO7P	LPE 17:1	LNJNONCNASQZOB-UHFFFAOYSA-N	No result	2047540068	18°C	Lysophosphatidylethanolamine	LPE	17	LOW (0-25 carbon atoms)	1	LOW (0-6 double covalent bonds)
C22H44NO7P	LPE 17:1	LNJNONCNASQZOB-UHFFFAOYSA-N	No result	5617443412	26°C	Lysophosphatidylethanolamine	LPE	17	LOW (0-25 carbon atoms)	1	LOW (0-6 double covalent bonds)
C22H44NO7P	LPE 17:1	LNJNONCNASQZOB-UHFFFAOYSA-N	No result	3035135042	26°C	Lysophosphatidylethanolamine	LPE	17	LOW (0-25 carbon atoms)	1	LOW (0-6 double covalent bonds)
C22H44NO7P	LPE 17:1	LNJNONCNASQZOB-UHFFFAOYSA-N	No result	7729432065	26°C	Lysophosphatidylethanolamine	LPE	17	LOW (0-25 carbon atoms)	1	LOW (0-6 double covalent bonds)
C22H44NO7P	LPE 17:1	LNJNONCNASQZOB-UHFFFAOYSA-N	No result	7104528552	26°C	Lysophosphatidylethanolamine	LPE	17	LOW (0-25 carbon atoms)	1	LOW (0-6 double covalent bonds)
C22H44NO7P	LPE 17:1	LNJNONCNASQZOB-UHFFFAOYSA-N	No result	3917014337	34°C	Lysophosphatidylethanolamine	LPE	17	LOW (0-25 carbon atoms)	1	LOW (0-6 double covalent bonds)
C22H44NO7P	LPE 17:1	LNJNONCNASQZOB-UHFFFAOYSA-N	No result	4215042885	34°C	Lysophosphatidylethanolamine	LPE	17	LOW (0-25 carbon atoms)	1	LOW (0-6 double covalent bonds)
C22H44NO7P	LPE 17:1	LNJNONCNASQZOB-UHFFFAOYSA-N	No result	339645947	34°C	Lysophosphatidylethanolamine	LPE	17	LOW (0-25 carbon atoms)	1	LOW (0-6 double covalent bonds)
C22H44NO7P	LPE 17:1	LNJNONCNASQZOB-UHFFFAOYSA-N	No result	7363270081	34°C	Lysophosphatidylethanolamine	LPE	17	LOW (0-25 carbon atoms)	1	LOW (0-6 double covalent bonds)
C22H44O2	FA 22:0	UKMSUNONTOPOIO-UHFFFAOYSA-N	8215	1441383025	18°C	Fatty Acid	FA	22	LOW (0-25 carbon atoms)	0	LOW (0-6 double covalent bonds)
C22H44O2	FA 22:0	UKMSUNONTOPOIO-UHFFFAOYSA-N	8215	4056309995	18°C	Fatty Acid	FA	22	LOW (0-25 carbon atoms)	0	LOW (0-6 double covalent bonds)
C22H44O2	FA 22:0	UKMSUNONTOPOIO-UHFFFAOYSA-N	8215	5934182857	18°C	Fatty Acid	FA	22	LOW (0-25 carbon atoms)	0	LOW (0-6 double covalent bonds)
C22H44O2	FA 22:0	UKMSUNONTOPOIO-UHFFFAOYSA-N	8215	9250862765	18°C	Fatty Acid	FA	22	LOW (0-25 carbon atoms)	0	LOW (0-6 double covalent bonds)
C22H44O2	FA 22:0	UKMSUNONTOPOIO-UHFFFAOYSA-N	8215	8459666505	26°C	Fatty Acid	FA	22	LOW (0-25 carbon atoms)	0	LOW (0-6 double covalent bonds)
C22H44O2	FA 22:0	UKMSUNONTOPOIO-UHFFFAOYSA-N	8215	6922930202	26°C	Fatty Acid	FA	22	LOW (0-25 carbon atoms)	0	LOW (0-6 double covalent bonds)
C22H44O2	FA 22:0	UKMSUNONTOPOIO-UHFFFAOYSA-N	8215	126448133	26°C	Fatty Acid	FA	22	LOW (0-25 carbon atoms)	0	LOW (0-6 double covalent bonds)
C22H44O2	FA 22:0	UKMSUNONTOPOIO-UHFFFAOYSA-N	8215	2718433962	26°C	Fatty Acid	FA	22	LOW (0-25 carbon atoms)	0	LOW (0-6 double covalent bonds)
C22H44O2	FA 22:0	UKMSUNONTOPOIO-UHFFFAOYSA-N	8215	2542044888	34°C	Fatty Acid	FA	22	LOW (0-25 carbon atoms)	0	LOW (0-6 double covalent bonds)
C22H44O2	FA 22:0	UKMSUNONTOPOIO-UHFFFAOYSA-N	8215	1197905219	34°C	Fatty Acid	FA	22	LOW (0-25 carbon atoms)	0	LOW (0-6 double covalent bonds)
C22H44O2	FA 22:0	UKMSUNONTOPOIO-UHFFFAOYSA-N	8215	1721623798	34°C	Fatty Acid	FA	22	LOW (0-25 carbon atoms)	0	LOW (0-6 double covalent bonds)
C22H44O2	FA 22:0	UKMSUNONTOPOIO-UHFFFAOYSA-N	8215	1837320823	34°C	Fatty Acid	FA	22	LOW (0-25 carbon atoms)	0	LOW (0-6 double covalent bonds)
C22H45O9P	LPG 16:0	BVJSKAUUFXBDOB-UHFFFAOYSA-N	3300276	3408508473	18°C	Lysophosphatidylglycerol	LPG	16	LOW (0-25 carbon atoms)	0	LOW (0-6 double covalent bonds)
C22H45O9P	LPG 16:0	BVJSKAUUFXBDOB-UHFFFAOYSA-N	3300276	2034971329	18°C	Lysophosphatidylglycerol	LPG	16	LOW (0-25 carbon atoms)	0	LOW (0-6 double covalent bonds)
C22H45O9P	LPG 16:0	BVJSKAUUFXBDOB-UHFFFAOYSA-N	3300276	1602440098	18°C	Lysophosphatidylglycerol	LPG	16	LOW (0-25 carbon atoms)	0	LOW (0-6 double covalent bonds)
C22H45O9P	LPG 16:0	BVJSKAUUFXBDOB-UHFFFAOYSA-N	3300276	3895034179	18°C	Lysophosphatidylglycerol	LPG	16	LOW (0-25 carbon atoms)	0	LOW (0-6 double covalent bonds)
C22H45O9P	LPG 16:0	BVJSKAUUFXBDOB-UHFFFAOYSA-N	3300276	3343802658	26°C	Lysophosphatidylglycerol	LPG	16	LOW (0-25 carbon atoms)	0	LOW (0-6 double covalent bonds)
C22H45O9P	LPG 16:0	BVJSKAUUFXBDOB-UHFFFAOYSA-N	3300276	2451487671	26°C	Lysophosphatidylglycerol	LPG	16	LOW (0-25 carbon atoms)	0	LOW (0-6 double covalent bonds)
C22H45O9P	LPG 16:0	BVJSKAUUFXBDOB-UHFFFAOYSA-N	3300276	5822958969	26°C	Lysophosphatidylglycerol	LPG	16	LOW (0-25 carbon atoms)	0	LOW (0-6 double covalent bonds)
C22H45O9P	LPG 16:0	BVJSKAUUFXBDOB-UHFFFAOYSA-N	3300276	3718749803	26°C	Lysophosphatidylglycerol	LPG	16	LOW (0-25 carbon atoms)	0	LOW (0-6 double covalent bonds)
C22H45O9P	LPG 16:0	BVJSKAUUFXBDOB-UHFFFAOYSA-N	3300276	1173615278	34°C	Lysophosphatidylglycerol	LPG	16	LOW (0-25 carbon atoms)	0	LOW (0-6 double covalent bonds)
C22H45O9P	LPG 16:0	BVJSKAUUFXBDOB-UHFFFAOYSA-N	3300276	2023217841	34°C	Lysophosphatidylglycerol	LPG	16	LOW (0-25 carbon atoms)	0	LOW (0-6 double covalent bonds)
C22H45O9P	LPG 16:0	BVJSKAUUFXBDOB-UHFFFAOYSA-N	3300276	2015535773	34°C	Lysophosphatidylglycerol	LPG	16	LOW (0-25 carbon atoms)	0	LOW (0-6 double covalent bonds)
C22H45O9P	LPG 16:0	BVJSKAUUFXBDOB-UHFFFAOYSA-N	3300276	1196361391	34°C	Lysophosphatidylglycerol	LPG	16	LOW (0-25 carbon atoms)	0	LOW (0-6 double covalent bonds)
C22H46NO6P	LPC O-14:1	WXLDEVYPZQFZLE-UHFFFAOYSA-N	No result	2621684242	18°C	Lysophosphatidylcholine	LPC	42	MEDIUM (26-50 carbon atoms)	1	LOW (0-6 double covalent bonds)
C22H46NO6P	LPC O-14:1	WXLDEVYPZQFZLE-UHFFFAOYSA-N	No result	7311694628	18°C	Lysophosphatidylcholine	LPC	42	MEDIUM (26-50 carbon atoms)	1	LOW (0-6 double covalent bonds)
C22H46NO6P	LPC O-14:1	WXLDEVYPZQFZLE-UHFFFAOYSA-N	No result	1292370354	18°C	Lysophosphatidylcholine	LPC	42	MEDIUM (26-50 carbon atoms)	1	LOW (0-6 double covalent bonds)
C22H46NO6P	LPC O-14:1	WXLDEVYPZQFZLE-UHFFFAOYSA-N	No result	8556903853	18°C	Lysophosphatidylcholine	LPC	42	MEDIUM (26-50 carbon atoms)	1	LOW (0-6 double covalent bonds)
C22H46NO6P	LPC O-14:1	WXLDEVYPZQFZLE-UHFFFAOYSA-N	No result	3630331321	26°C	Lysophosphatidylcholine	LPC	42	MEDIUM (26-50 carbon atoms)	1	LOW (0-6 double covalent bonds)
C22H46NO6P	LPC O-14:1	WXLDEVYPZQFZLE-UHFFFAOYSA-N	No result	2049318387	26°C	Lysophosphatidylcholine	LPC	42	MEDIUM (26-50 carbon atoms)	1	LOW (0-6 double covalent bonds)
C22H46NO6P	LPC O-14:1	WXLDEVYPZQFZLE-UHFFFAOYSA-N	No result	6391450462	26°C	Lysophosphatidylcholine	LPC	42	MEDIUM (26-50 carbon atoms)	1	LOW (0-6 double covalent bonds)
C22H46NO6P	LPC O-14:1	WXLDEVYPZQFZLE-UHFFFAOYSA-N	No result	7439279827	26°C	Lysophosphatidylcholine	LPC	42	MEDIUM (26-50 carbon atoms)	1	LOW (0-6 double covalent bonds)
C22H46NO6P	LPC O-14:1	WXLDEVYPZQFZLE-UHFFFAOYSA-N	No result	1893565657	34°C	Lysophosphatidylcholine	LPC	42	MEDIUM (26-50 carbon atoms)	1	LOW (0-6 double covalent bonds)
C22H46NO6P	LPC O-14:1	WXLDEVYPZQFZLE-UHFFFAOYSA-N	No result	3885011701	34°C	Lysophosphatidylcholine	LPC	42	MEDIUM (26-50 carbon atoms)	1	LOW (0-6 double covalent bonds)
C22H46NO6P	LPC O-14:1	WXLDEVYPZQFZLE-UHFFFAOYSA-N	No result	5550174409	34°C	Lysophosphatidylcholine	LPC	42	MEDIUM (26-50 carbon atoms)	1	LOW (0-6 double covalent bonds)
C22H46NO6P	LPC O-14:1	WXLDEVYPZQFZLE-UHFFFAOYSA-N	No result	1057434056	34°C	Lysophosphatidylcholine	LPC	42	MEDIUM (26-50 carbon atoms)	1	LOW (0-6 double covalent bonds)
C22H46NO7P	LPC 14:0	VXUOFDJKYGDUJI-UHFFFAOYSA-N	75958076	1431381262	18°C	Lysophosphatidylcholine	LPC	14	LOW (0-25 carbon atoms)	0	LOW (0-6 double covalent bonds)
C22H46NO7P	LPC 14:0	VXUOFDJKYGDUJI-UHFFFAOYSA-N	75958076	1264813847	18°C	Lysophosphatidylcholine	LPC	14	LOW (0-25 carbon atoms)	0	LOW (0-6 double covalent bonds)
C22H46NO7P	LPC 14:0	VXUOFDJKYGDUJI-UHFFFAOYSA-N	75958076	1514029007	18°C	Lysophosphatidylcholine	LPC	14	LOW (0-25 carbon atoms)	0	LOW (0-6 double covalent bonds)
C22H46NO7P	LPC 14:0	VXUOFDJKYGDUJI-UHFFFAOYSA-N	75958076	8539461694	18°C	Lysophosphatidylcholine	LPC	14	LOW (0-25 carbon atoms)	0	LOW (0-6 double covalent bonds)
C22H46NO7P	LPE 17:0	RVNBVQKDPQVSOY-UHFFFAOYSA-N	No result	5926801529	18°C	Lysophosphatidylethanolamine	LPE	17	LOW (0-25 carbon atoms)	0	LOW (0-6 double covalent bonds)
C22H46NO7P	LPE 17:0	RVNBVQKDPQVSOY-UHFFFAOYSA-N	No result	1056722.7	18°C	Lysophosphatidylethanolamine	LPE	17	LOW (0-25 carbon atoms)	0	LOW (0-6 double covalent bonds)
C22H46NO7P	LPE 17:0	RVNBVQKDPQVSOY-UHFFFAOYSA-N	No result	1524421356	18°C	Lysophosphatidylethanolamine	LPE	17	LOW (0-25 carbon atoms)	0	LOW (0-6 double covalent bonds)
C22H46NO7P	LPE 17:0	RVNBVQKDPQVSOY-UHFFFAOYSA-N	No result	10672314.64	18°C	Lysophosphatidylethanolamine	LPE	17	LOW (0-25 carbon atoms)	0	LOW (0-6 double covalent bonds)
C22H46NO7P	LPC 14:0	VXUOFDJKYGDUJI-UHFFFAOYSA-N	75958076	2009285619	26°C	Lysophosphatidylcholine	LPC	14	LOW (0-25 carbon atoms)	0	LOW (0-6 double covalent bonds)
C22H46NO7P	LPC 14:0	VXUOFDJKYGDUJI-UHFFFAOYSA-N	75958076	1769903841	26°C	Lysophosphatidylcholine	LPC	14	LOW (0-25 carbon atoms)	0	LOW (0-6 double covalent bonds)
C22H46NO7P	LPC 14:0	VXUOFDJKYGDUJI-UHFFFAOYSA-N	75958076	6290133042	26°C	Lysophosphatidylcholine	LPC	14	LOW (0-25 carbon atoms)	0	LOW (0-6 double covalent bonds)
C22H46NO7P	LPC 14:0	VXUOFDJKYGDUJI-UHFFFAOYSA-N	75958076	1343108572	26°C	Lysophosphatidylcholine	LPC	14	LOW (0-25 carbon atoms)	0	LOW (0-6 double covalent bonds)
C22H46NO7P	LPE 17:0	RVNBVQKDPQVSOY-UHFFFAOYSA-N	No result	3476709918	26°C	Lysophosphatidylethanolamine	LPE	17	LOW (0-25 carbon atoms)	0	LOW (0-6 double covalent bonds)
C22H46NO7P	LPE 17:0	RVNBVQKDPQVSOY-UHFFFAOYSA-N	No result	2097298.58	26°C	Lysophosphatidylethanolamine	LPE	17	LOW (0-25 carbon atoms)	0	LOW (0-6 double covalent bonds)
C22H46NO7P	LPE 17:0	RVNBVQKDPQVSOY-UHFFFAOYSA-N	No result	6757854136	26°C	Lysophosphatidylethanolamine	LPE	17	LOW (0-25 carbon atoms)	0	LOW (0-6 double covalent bonds)
C22H46NO7P	LPE 17:0	RVNBVQKDPQVSOY-UHFFFAOYSA-N	No result	1324937602	26°C	Lysophosphatidylethanolamine	LPE	17	LOW (0-25 carbon atoms)	0	LOW (0-6 double covalent bonds)
C22H46NO7P	LPC 14:0	VXUOFDJKYGDUJI-UHFFFAOYSA-N	75958076	1649828552	34°C	Lysophosphatidylcholine	LPC	14	LOW (0-25 carbon atoms)	0	LOW (0-6 double covalent bonds)
C22H46NO7P	LPC 14:0	VXUOFDJKYGDUJI-UHFFFAOYSA-N	75958076	4423964478	34°C	Lysophosphatidylcholine	LPC	14	LOW (0-25 carbon atoms)	0	LOW (0-6 double covalent bonds)
C22H46NO7P	LPC 14:0	VXUOFDJKYGDUJI-UHFFFAOYSA-N	75958076	6486243868	34°C	Lysophosphatidylcholine	LPC	14	LOW (0-25 carbon atoms)	0	LOW (0-6 double covalent bonds)
C22H46NO7P	LPC 14:0	VXUOFDJKYGDUJI-UHFFFAOYSA-N	75958076	1090360183	34°C	Lysophosphatidylcholine	LPC	14	LOW (0-25 carbon atoms)	0	LOW (0-6 double covalent bonds)
C22H46NO7P	LPE 17:0	RVNBVQKDPQVSOY-UHFFFAOYSA-N	No result	1816917011	34°C	Lysophosphatidylethanolamine	LPE	17	LOW (0-25 carbon atoms)	0	LOW (0-6 double covalent bonds)
C22H46NO7P	LPE 17:0	RVNBVQKDPQVSOY-UHFFFAOYSA-N	No result	5980611903	34°C	Lysophosphatidylethanolamine	LPE	17	LOW (0-25 carbon atoms)	0	LOW (0-6 double covalent bonds)
C22H46NO7P	LPE 17:0	RVNBVQKDPQVSOY-UHFFFAOYSA-N	No result	1096698.94	34°C	Lysophosphatidylethanolamine	LPE	17	LOW (0-25 carbon atoms)	0	LOW (0-6 double covalent bonds)
C22H46NO7P	LPE 17:0	RVNBVQKDPQVSOY-UHFFFAOYSA-N	No result	2319164995	34°C	Lysophosphatidylethanolamine	LPE	17	LOW (0-25 carbon atoms)	0	LOW (0-6 double covalent bonds)
C22H48NO6P	LPC O-14:0	VWRYMIZQLPXULA-UHFFFAOYSA-N	No result	1133992861	18°C	Lysophosphatidylcholine	LPC	36	MEDIUM (26-50 carbon atoms)	4	LOW (0-6 double covalent bonds)
C22H48NO6P	LPC O-14:0	VWRYMIZQLPXULA-UHFFFAOYSA-N	No result	4127106452	18°C	Lysophosphatidylcholine	LPC	36	MEDIUM (26-50 carbon atoms)	4	LOW (0-6 double covalent bonds)
C22H48NO6P	LPC O-14:0	VWRYMIZQLPXULA-UHFFFAOYSA-N	No result	6119753177	18°C	Lysophosphatidylcholine	LPC	36	MEDIUM (26-50 carbon atoms)	4	LOW (0-6 double covalent bonds)
C22H48NO6P	LPC O-14:0	VWRYMIZQLPXULA-UHFFFAOYSA-N	No result	4688299797	18°C	Lysophosphatidylcholine	LPC	36	MEDIUM (26-50 carbon atoms)	4	LOW (0-6 double covalent bonds)
C22H48NO6P	LPC O-14:0	VWRYMIZQLPXULA-UHFFFAOYSA-N	No result	1400180667	26°C	Lysophosphatidylcholine	LPC	36	MEDIUM (26-50 carbon atoms)	4	LOW (0-6 double covalent bonds)
C22H48NO6P	LPC O-14:0	VWRYMIZQLPXULA-UHFFFAOYSA-N	No result	888618262	26°C	Lysophosphatidylcholine	LPC	36	MEDIUM (26-50 carbon atoms)	4	LOW (0-6 double covalent bonds)
C22H48NO6P	LPC O-14:0	VWRYMIZQLPXULA-UHFFFAOYSA-N	No result	2889408158	26°C	Lysophosphatidylcholine	LPC	36	MEDIUM (26-50 carbon atoms)	4	LOW (0-6 double covalent bonds)
C22H48NO6P	LPC O-14:0	VWRYMIZQLPXULA-UHFFFAOYSA-N	No result	3147707229	26°C	Lysophosphatidylcholine	LPC	36	MEDIUM (26-50 carbon atoms)	4	LOW (0-6 double covalent bonds)
C22H48NO6P	LPC O-14:0	VWRYMIZQLPXULA-UHFFFAOYSA-N	No result	4683981453	34°C	Lysophosphatidylcholine	LPC	36	MEDIUM (26-50 carbon atoms)	4	LOW (0-6 double covalent bonds)
C22H48NO6P	LPC O-14:0	VWRYMIZQLPXULA-UHFFFAOYSA-N	No result	1106269281	34°C	Lysophosphatidylcholine	LPC	36	MEDIUM (26-50 carbon atoms)	4	LOW (0-6 double covalent bonds)
C22H48NO6P	LPC O-14:0	VWRYMIZQLPXULA-UHFFFAOYSA-N	No result	1586851524	34°C	Lysophosphatidylcholine	LPC	36	MEDIUM (26-50 carbon atoms)	4	LOW (0-6 double covalent bonds)
C22H48NO6P	LPC O-14:0	VWRYMIZQLPXULA-UHFFFAOYSA-N	No result	2376311905	34°C	Lysophosphatidylcholine	LPC	36	MEDIUM (26-50 carbon atoms)	4	LOW (0-6 double covalent bonds)
C23H44NO6P	LPE O-18:3	YKRXCHKZUNGVPF-UHFFFAOYSA-N	No result	2744005563	18°C	Lysophosphatidylethanolamine	LPE	18	LOW (0-25 carbon atoms)	3	LOW (0-6 double covalent bonds)
C23H44NO6P	LPE O-18:3	YKRXCHKZUNGVPF-UHFFFAOYSA-N	No result	4936510204	18°C	Lysophosphatidylethanolamine	LPE	18	LOW (0-25 carbon atoms)	3	LOW (0-6 double covalent bonds)
C23H44NO6P	LPE O-18:3	YKRXCHKZUNGVPF-UHFFFAOYSA-N	No result	4622256163	18°C	Lysophosphatidylethanolamine	LPE	18	LOW (0-25 carbon atoms)	3	LOW (0-6 double covalent bonds)
C23H44NO6P	LPE O-18:3	YKRXCHKZUNGVPF-UHFFFAOYSA-N	No result	3967141939	18°C	Lysophosphatidylethanolamine	LPE	18	LOW (0-25 carbon atoms)	3	LOW (0-6 double covalent bonds)
C23H44NO6P	LPE O-18:3	YKRXCHKZUNGVPF-UHFFFAOYSA-N	No result	4092994786	26°C	Lysophosphatidylethanolamine	LPE	18	LOW (0-25 carbon atoms)	3	LOW (0-6 double covalent bonds)
C23H44NO6P	LPE O-18:3	YKRXCHKZUNGVPF-UHFFFAOYSA-N	No result	3041676691	26°C	Lysophosphatidylethanolamine	LPE	18	LOW (0-25 carbon atoms)	3	LOW (0-6 double covalent bonds)
C23H44NO6P	LPE O-18:3	YKRXCHKZUNGVPF-UHFFFAOYSA-N	No result	710747328	26°C	Lysophosphatidylethanolamine	LPE	18	LOW (0-25 carbon atoms)	3	LOW (0-6 double covalent bonds)
C23H44NO6P	LPE O-18:3	YKRXCHKZUNGVPF-UHFFFAOYSA-N	No result	4045162044	26°C	Lysophosphatidylethanolamine	LPE	18	LOW (0-25 carbon atoms)	3	LOW (0-6 double covalent bonds)
C23H44NO6P	LPE O-18:3	YKRXCHKZUNGVPF-UHFFFAOYSA-N	No result	1790156723	34°C	Lysophosphatidylethanolamine	LPE	18	LOW (0-25 carbon atoms)	3	LOW (0-6 double covalent bonds)
C23H44NO6P	LPE O-18:3	YKRXCHKZUNGVPF-UHFFFAOYSA-N	No result	2081506938	34°C	Lysophosphatidylethanolamine	LPE	18	LOW (0-25 carbon atoms)	3	LOW (0-6 double covalent bonds)
C23H44NO6P	LPE O-18:3	YKRXCHKZUNGVPF-UHFFFAOYSA-N	No result	2842442764	34°C	Lysophosphatidylethanolamine	LPE	18	LOW (0-25 carbon atoms)	3	LOW (0-6 double covalent bonds)
C23H44NO6P	LPE O-18:3	YKRXCHKZUNGVPF-UHFFFAOYSA-N	No result	1872274705	34°C	Lysophosphatidylethanolamine	LPE	18	LOW (0-25 carbon atoms)	3	LOW (0-6 double covalent bonds)
C23H44NO7P	LPE 18:2	DBHKHNGBVGWQJE-UHFFFAOYSA-N	No result	1056196981	18°C	Lysophosphatidylethanolamine	LPE	18	LOW (0-25 carbon atoms)	2	LOW (0-6 double covalent bonds)
C23H44NO7P	LPE 18:2	DBHKHNGBVGWQJE-UHFFFAOYSA-N	No result	676536772	18°C	Lysophosphatidylethanolamine	LPE	18	LOW (0-25 carbon atoms)	2	LOW (0-6 double covalent bonds)
C23H44NO7P	LPE 18:2	DBHKHNGBVGWQJE-UHFFFAOYSA-N	No result	1006756978	18°C	Lysophosphatidylethanolamine	LPE	18	LOW (0-25 carbon atoms)	2	LOW (0-6 double covalent bonds)
C23H44NO7P	LPE 18:2	DBHKHNGBVGWQJE-UHFFFAOYSA-N	No result	5747319553	18°C	Lysophosphatidylethanolamine	LPE	18	LOW (0-25 carbon atoms)	2	LOW (0-6 double covalent bonds)
C23H44NO7P	LPE 18:2	DBHKHNGBVGWQJE-UHFFFAOYSA-N	No result	1267726557	26°C	Lysophosphatidylethanolamine	LPE	18	LOW (0-25 carbon atoms)	2	LOW (0-6 double covalent bonds)
C23H44NO7P	LPE 18:2	DBHKHNGBVGWQJE-UHFFFAOYSA-N	No result	6789224376	26°C	Lysophosphatidylethanolamine	LPE	18	LOW (0-25 carbon atoms)	2	LOW (0-6 double covalent bonds)
C23H44NO7P	LPE 18:2	DBHKHNGBVGWQJE-UHFFFAOYSA-N	No result	134599278	26°C	Lysophosphatidylethanolamine	LPE	18	LOW (0-25 carbon atoms)	2	LOW (0-6 double covalent bonds)
C23H44NO7P	LPE 18:2	DBHKHNGBVGWQJE-UHFFFAOYSA-N	No result	1381863443	26°C	Lysophosphatidylethanolamine	LPE	18	LOW (0-25 carbon atoms)	2	LOW (0-6 double covalent bonds)
C23H44NO7P	LPE 18:2	DBHKHNGBVGWQJE-UHFFFAOYSA-N	No result	1013456888	34°C	Lysophosphatidylethanolamine	LPE	18	LOW (0-25 carbon atoms)	2	LOW (0-6 double covalent bonds)
C23H44NO7P	LPE 18:2	DBHKHNGBVGWQJE-UHFFFAOYSA-N	No result	5460326883	34°C	Lysophosphatidylethanolamine	LPE	18	LOW (0-25 carbon atoms)	2	LOW (0-6 double covalent bonds)
C23H44NO7P	LPE 18:2	DBHKHNGBVGWQJE-UHFFFAOYSA-N	No result	8600096988	34°C	Lysophosphatidylethanolamine	LPE	18	LOW (0-25 carbon atoms)	2	LOW (0-6 double covalent bonds)
C23H44NO7P	LPE 18:2	DBHKHNGBVGWQJE-UHFFFAOYSA-N	No result	1760080902	34°C	Lysophosphatidylethanolamine	LPE	18	LOW (0-25 carbon atoms)	2	LOW (0-6 double covalent bonds)
C23H44O2	FA 23:1	FDQDIODRWMXTEH-UHFFFAOYSA-N	85733699	2667156267	18°C	Fatty Acid	FA	23	LOW (0-25 carbon atoms)	1	LOW (0-6 double covalent bonds)
C23H44O2	FA 23:1	FDQDIODRWMXTEH-UHFFFAOYSA-N	85733699	5914150245	18°C	Fatty Acid	FA	23	LOW (0-25 carbon atoms)	1	LOW (0-6 double covalent bonds)
C23H44O2	FA 23:1	FDQDIODRWMXTEH-UHFFFAOYSA-N	85733699	8644778188	18°C	Fatty Acid	FA	23	LOW (0-25 carbon atoms)	1	LOW (0-6 double covalent bonds)
C23H44O2	FA 23:1	FDQDIODRWMXTEH-UHFFFAOYSA-N	85733699	1656553.17	18°C	Fatty Acid	FA	23	LOW (0-25 carbon atoms)	1	LOW (0-6 double covalent bonds)
C23H44O2	FA 23:1	FDQDIODRWMXTEH-UHFFFAOYSA-N	85733699	1532049984	26°C	Fatty Acid	FA	23	LOW (0-25 carbon atoms)	1	LOW (0-6 double covalent bonds)
C23H44O2	FA 23:1	FDQDIODRWMXTEH-UHFFFAOYSA-N	85733699	1338281275	26°C	Fatty Acid	FA	23	LOW (0-25 carbon atoms)	1	LOW (0-6 double covalent bonds)
C23H44O2	FA 23:1	FDQDIODRWMXTEH-UHFFFAOYSA-N	85733699	7238128688	26°C	Fatty Acid	FA	23	LOW (0-25 carbon atoms)	1	LOW (0-6 double covalent bonds)
C23H44O2	FA 23:1	FDQDIODRWMXTEH-UHFFFAOYSA-N	85733699	4157664811	26°C	Fatty Acid	FA	23	LOW (0-25 carbon atoms)	1	LOW (0-6 double covalent bonds)
C23H44O2	FA 23:1	FDQDIODRWMXTEH-UHFFFAOYSA-N	85733699	6981104544	34°C	Fatty Acid	FA	23	LOW (0-25 carbon atoms)	1	LOW (0-6 double covalent bonds)
C23H44O2	FA 23:1	FDQDIODRWMXTEH-UHFFFAOYSA-N	85733699	231593077	34°C	Fatty Acid	FA	23	LOW (0-25 carbon atoms)	1	LOW (0-6 double covalent bonds)
C23H44O2	FA 23:1	FDQDIODRWMXTEH-UHFFFAOYSA-N	85733699	3524691096	34°C	Fatty Acid	FA	23	LOW (0-25 carbon atoms)	1	LOW (0-6 double covalent bonds)
C23H44O2	FA 23:1	FDQDIODRWMXTEH-UHFFFAOYSA-N	85733699	4838122008	34°C	Fatty Acid	FA	23	LOW (0-25 carbon atoms)	1	LOW (0-6 double covalent bonds)
C23H46NO6P	LPE O-18:2	URGVIWXYPWWBQO-UHFFFAOYSA-N	No result	5251620675	18°C	Lysophosphatidylethanolamine	LPE	18	LOW (0-25 carbon atoms)	2	LOW (0-6 double covalent bonds)
C23H46NO6P	LPE O-18:2	URGVIWXYPWWBQO-UHFFFAOYSA-N	No result	1122582221	18°C	Lysophosphatidylethanolamine	LPE	18	LOW (0-25 carbon atoms)	2	LOW (0-6 double covalent bonds)
C23H46NO6P	LPE O-18:2	URGVIWXYPWWBQO-UHFFFAOYSA-N	No result	1091536971	18°C	Lysophosphatidylethanolamine	LPE	18	LOW (0-25 carbon atoms)	2	LOW (0-6 double covalent bonds)
C23H46NO6P	LPE O-18:2	URGVIWXYPWWBQO-UHFFFAOYSA-N	No result	9500665559	18°C	Lysophosphatidylethanolamine	LPE	18	LOW (0-25 carbon atoms)	2	LOW (0-6 double covalent bonds)
C23H46NO6P	LPE O-18:2	URGVIWXYPWWBQO-UHFFFAOYSA-N	No result	1132499933	26°C	Lysophosphatidylethanolamine	LPE	18	LOW (0-25 carbon atoms)	2	LOW (0-6 double covalent bonds)
C23H46NO6P	LPE O-18:2	URGVIWXYPWWBQO-UHFFFAOYSA-N	No result	7863661302	26°C	Lysophosphatidylethanolamine	LPE	18	LOW (0-25 carbon atoms)	2	LOW (0-6 double covalent bonds)
C23H46NO6P	LPE O-18:2	URGVIWXYPWWBQO-UHFFFAOYSA-N	No result	1611856129	26°C	Lysophosphatidylethanolamine	LPE	18	LOW (0-25 carbon atoms)	2	LOW (0-6 double covalent bonds)
C23H46NO6P	LPE O-18:2	URGVIWXYPWWBQO-UHFFFAOYSA-N	No result	1307662884	26°C	Lysophosphatidylethanolamine	LPE	18	LOW (0-25 carbon atoms)	2	LOW (0-6 double covalent bonds)
C23H46NO6P	LPE O-18:2	URGVIWXYPWWBQO-UHFFFAOYSA-N	No result	6143808333	34°C	Lysophosphatidylethanolamine	LPE	18	LOW (0-25 carbon atoms)	2	LOW (0-6 double covalent bonds)
C23H46NO6P	LPE O-18:2	URGVIWXYPWWBQO-UHFFFAOYSA-N	No result	5972061938	34°C	Lysophosphatidylethanolamine	LPE	18	LOW (0-25 carbon atoms)	2	LOW (0-6 double covalent bonds)
C23H46NO6P	LPE O-18:2	URGVIWXYPWWBQO-UHFFFAOYSA-N	No result	760649382	34°C	Lysophosphatidylethanolamine	LPE	18	LOW (0-25 carbon atoms)	2	LOW (0-6 double covalent bonds)
C23H46NO6P	LPE O-18:2	URGVIWXYPWWBQO-UHFFFAOYSA-N	No result	481426122	34°C	Lysophosphatidylethanolamine	LPE	18	LOW (0-25 carbon atoms)	2	LOW (0-6 double covalent bonds)
C23H46NO7P	LPE 18:1	PYVRVRFVLRNJLY-UHFFFAOYSA-N	No result	7198012304	18°C	Lysophosphatidylethanolamine	LPE	18	LOW (0-25 carbon atoms)	1	LOW (0-6 double covalent bonds)
C23H46NO7P	LPE 18:1	PYVRVRFVLRNJLY-UHFFFAOYSA-N	No result	5916245.11	18°C	Lysophosphatidylethanolamine	LPE	18	LOW (0-25 carbon atoms)	1	LOW (0-6 double covalent bonds)
C23H46NO7P	LPE 18:1	PYVRVRFVLRNJLY-UHFFFAOYSA-N	No result	8085655652	18°C	Lysophosphatidylethanolamine	LPE	18	LOW (0-25 carbon atoms)	1	LOW (0-6 double covalent bonds)
C23H46NO7P	LPE 18:1	PYVRVRFVLRNJLY-UHFFFAOYSA-N	No result	57426400.21	18°C	Lysophosphatidylethanolamine	LPE	18	LOW (0-25 carbon atoms)	1	LOW (0-6 double covalent bonds)
C23H46NO7P	LPE 18:1	PYVRVRFVLRNJLY-UHFFFAOYSA-N	No result	17007663.25	26°C	Lysophosphatidylethanolamine	LPE	18	LOW (0-25 carbon atoms)	1	LOW (0-6 double covalent bonds)
C23H46NO7P	LPE 18:1	PYVRVRFVLRNJLY-UHFFFAOYSA-N	No result	8556089079	26°C	Lysophosphatidylethanolamine	LPE	18	LOW (0-25 carbon atoms)	1	LOW (0-6 double covalent bonds)
C23H46NO7P	LPE 18:1	PYVRVRFVLRNJLY-UHFFFAOYSA-N	No result	1258455841	26°C	Lysophosphatidylethanolamine	LPE	18	LOW (0-25 carbon atoms)	1	LOW (0-6 double covalent bonds)
C23H46NO7P	LPE 18:1	PYVRVRFVLRNJLY-UHFFFAOYSA-N	No result	9294839707	26°C	Lysophosphatidylethanolamine	LPE	18	LOW (0-25 carbon atoms)	1	LOW (0-6 double covalent bonds)
C23H46NO7P	LPE 18:1	PYVRVRFVLRNJLY-UHFFFAOYSA-N	No result	13912710.25	34°C	Lysophosphatidylethanolamine	LPE	18	LOW (0-25 carbon atoms)	1	LOW (0-6 double covalent bonds)
C23H46NO7P	LPE 18:1	PYVRVRFVLRNJLY-UHFFFAOYSA-N	No result	8585670983	34°C	Lysophosphatidylethanolamine	LPE	18	LOW (0-25 carbon atoms)	1	LOW (0-6 double covalent bonds)
C23H46NO7P	LPE 18:1	PYVRVRFVLRNJLY-UHFFFAOYSA-N	No result	8759001747	34°C	Lysophosphatidylethanolamine	LPE	18	LOW (0-25 carbon atoms)	1	LOW (0-6 double covalent bonds)
C23H46NO7P	LPE 18:1	PYVRVRFVLRNJLY-UHFFFAOYSA-N	No result	21328037.13	34°C	Lysophosphatidylethanolamine	LPE	18	LOW (0-25 carbon atoms)	1	LOW (0-6 double covalent bonds)
C23H46O2	FA 23:0	XEZVDURJDFGERA-UHFFFAOYSA-N	17085	216726424	18°C	Fatty Acid	FA	23	LOW (0-25 carbon atoms)	0	LOW (0-6 double covalent bonds)
C23H46O2	FA 23:0	XEZVDURJDFGERA-UHFFFAOYSA-N	17085	520724607	18°C	Fatty Acid	FA	23	LOW (0-25 carbon atoms)	0	LOW (0-6 double covalent bonds)
C23H46O2	FA 23:0	XEZVDURJDFGERA-UHFFFAOYSA-N	17085	6471582471	18°C	Fatty Acid	FA	23	LOW (0-25 carbon atoms)	0	LOW (0-6 double covalent bonds)
C23H46O2	FA 23:0	XEZVDURJDFGERA-UHFFFAOYSA-N	17085	9238965985	18°C	Fatty Acid	FA	23	LOW (0-25 carbon atoms)	0	LOW (0-6 double covalent bonds)
C23H46O2	FA 23:0	XEZVDURJDFGERA-UHFFFAOYSA-N	17085	8518628988	26°C	Fatty Acid	FA	23	LOW (0-25 carbon atoms)	0	LOW (0-6 double covalent bonds)
C23H46O2	FA 23:0	XEZVDURJDFGERA-UHFFFAOYSA-N	17085	7828940346	26°C	Fatty Acid	FA	23	LOW (0-25 carbon atoms)	0	LOW (0-6 double covalent bonds)
C23H46O2	FA 23:0	XEZVDURJDFGERA-UHFFFAOYSA-N	17085	2798288734	26°C	Fatty Acid	FA	23	LOW (0-25 carbon atoms)	0	LOW (0-6 double covalent bonds)
C23H46O2	FA 23:0	XEZVDURJDFGERA-UHFFFAOYSA-N	17085	2592124557	26°C	Fatty Acid	FA	23	LOW (0-25 carbon atoms)	0	LOW (0-6 double covalent bonds)
C23H46O2	FA 23:0	XEZVDURJDFGERA-UHFFFAOYSA-N	17085	3383179745	34°C	Fatty Acid	FA	23	LOW (0-25 carbon atoms)	0	LOW (0-6 double covalent bonds)
C23H46O2	FA 23:0	XEZVDURJDFGERA-UHFFFAOYSA-N	17085	1611430897	34°C	Fatty Acid	FA	23	LOW (0-25 carbon atoms)	0	LOW (0-6 double covalent bonds)
C23H46O2	FA 23:0	XEZVDURJDFGERA-UHFFFAOYSA-N	17085	2730764433	34°C	Fatty Acid	FA	23	LOW (0-25 carbon atoms)	0	LOW (0-6 double covalent bonds)
C23H46O2	FA 23:0	XEZVDURJDFGERA-UHFFFAOYSA-N	17085	274208034	34°C	Fatty Acid	FA	23	LOW (0-25 carbon atoms)	0	LOW (0-6 double covalent bonds)
C23H48NO6P	LPE O-18:1	KACDZDULGKPXHT-UHFFFAOYSA-N	No result	5659798752	18°C	Lysophosphatidylethanolamine	LPE	18	LOW (0-25 carbon atoms)	1	LOW (0-6 double covalent bonds)
C23H48NO6P	LPE O-18:1	KACDZDULGKPXHT-UHFFFAOYSA-N	No result	1338244371	18°C	Lysophosphatidylethanolamine	LPE	18	LOW (0-25 carbon atoms)	1	LOW (0-6 double covalent bonds)
C23H48NO6P	LPE O-18:1	KACDZDULGKPXHT-UHFFFAOYSA-N	No result	1277105314	18°C	Lysophosphatidylethanolamine	LPE	18	LOW (0-25 carbon atoms)	1	LOW (0-6 double covalent bonds)
C23H48NO6P	LPE O-18:1	KACDZDULGKPXHT-UHFFFAOYSA-N	No result	1125296851	18°C	Lysophosphatidylethanolamine	LPE	18	LOW (0-25 carbon atoms)	1	LOW (0-6 double covalent bonds)
C23H48NO6P	LPE O-18:1	KACDZDULGKPXHT-UHFFFAOYSA-N	No result	1350025111	26°C	Lysophosphatidylethanolamine	LPE	18	LOW (0-25 carbon atoms)	1	LOW (0-6 double covalent bonds)
C23H48NO6P	LPE O-18:1	KACDZDULGKPXHT-UHFFFAOYSA-N	No result	987458142	26°C	Lysophosphatidylethanolamine	LPE	18	LOW (0-25 carbon atoms)	1	LOW (0-6 double covalent bonds)
C23H48NO6P	LPE O-18:1	KACDZDULGKPXHT-UHFFFAOYSA-N	No result	3752559645	26°C	Lysophosphatidylethanolamine	LPE	18	LOW (0-25 carbon atoms)	1	LOW (0-6 double covalent bonds)
C23H48NO6P	LPE O-18:1	KACDZDULGKPXHT-UHFFFAOYSA-N	No result	1921518758	26°C	Lysophosphatidylethanolamine	LPE	18	LOW (0-25 carbon atoms)	1	LOW (0-6 double covalent bonds)
C23H48NO6P	LPE O-18:1	KACDZDULGKPXHT-UHFFFAOYSA-N	No result	9050728281	34°C	Lysophosphatidylethanolamine	LPE	18	LOW (0-25 carbon atoms)	1	LOW (0-6 double covalent bonds)
C23H48NO6P	LPE O-18:1	KACDZDULGKPXHT-UHFFFAOYSA-N	No result	1118891213	34°C	Lysophosphatidylethanolamine	LPE	18	LOW (0-25 carbon atoms)	1	LOW (0-6 double covalent bonds)
C23H48NO6P	LPE O-18:1	KACDZDULGKPXHT-UHFFFAOYSA-N	No result	1156733716	34°C	Lysophosphatidylethanolamine	LPE	18	LOW (0-25 carbon atoms)	1	LOW (0-6 double covalent bonds)
C23H48NO6P	LPE O-18:1	KACDZDULGKPXHT-UHFFFAOYSA-N	No result	7527733515	34°C	Lysophosphatidylethanolamine	LPE	18	LOW (0-25 carbon atoms)	1	LOW (0-6 double covalent bonds)
C23H48NO7P	LPC 15:0	RJZVWDTYEWCUAR-UHFFFAOYSA-N	No result	1517421207	18°C	Lysophosphatidylcholine	LPC	15	LOW (0-25 carbon atoms)	0	LOW (0-6 double covalent bonds)
C23H48NO7P	LPC 15:0	RJZVWDTYEWCUAR-UHFFFAOYSA-N	No result	1767317916	18°C	Lysophosphatidylcholine	LPC	15	LOW (0-25 carbon atoms)	0	LOW (0-6 double covalent bonds)
C23H48NO7P	LPC 15:0	RJZVWDTYEWCUAR-UHFFFAOYSA-N	No result	2224161726	18°C	Lysophosphatidylcholine	LPC	15	LOW (0-25 carbon atoms)	0	LOW (0-6 double covalent bonds)
C23H48NO7P	LPC 15:0	RJZVWDTYEWCUAR-UHFFFAOYSA-N	No result	11222417.54	18°C	Lysophosphatidylcholine	LPC	15	LOW (0-25 carbon atoms)	0	LOW (0-6 double covalent bonds)
C23H48NO7P	LPE 18:0	BBYWOYAFBUOUFP-UHFFFAOYSA-N	24779515	30743526.37	18°C	Lysophosphatidylethanolamine	LPE	18	LOW (0-25 carbon atoms)	0	LOW (0-6 double covalent bonds)
C23H48NO7P	LPE 18:0	BBYWOYAFBUOUFP-UHFFFAOYSA-N	24779515	54198700.07	18°C	Lysophosphatidylethanolamine	LPE	18	LOW (0-25 carbon atoms)	0	LOW (0-6 double covalent bonds)
C23H48NO7P	LPE 18:0	BBYWOYAFBUOUFP-UHFFFAOYSA-N	24779515	90243351.56	18°C	Lysophosphatidylethanolamine	LPE	18	LOW (0-25 carbon atoms)	0	LOW (0-6 double covalent bonds)
C23H48NO7P	LPE 18:0	BBYWOYAFBUOUFP-UHFFFAOYSA-N	24779515	585214437.5	18°C	Lysophosphatidylethanolamine	LPE	18	LOW (0-25 carbon atoms)	0	LOW (0-6 double covalent bonds)
C23H48NO7P	LPC 15:0	RJZVWDTYEWCUAR-UHFFFAOYSA-N	No result	3810629485	26°C	Lysophosphatidylcholine	LPC	15	LOW (0-25 carbon atoms)	0	LOW (0-6 double covalent bonds)
C23H48NO7P	LPC 15:0	RJZVWDTYEWCUAR-UHFFFAOYSA-N	No result	3280231922	26°C	Lysophosphatidylcholine	LPC	15	LOW (0-25 carbon atoms)	0	LOW (0-6 double covalent bonds)
C23H48NO7P	LPC 15:0	RJZVWDTYEWCUAR-UHFFFAOYSA-N	No result	1166640449	26°C	Lysophosphatidylcholine	LPC	15	LOW (0-25 carbon atoms)	0	LOW (0-6 double covalent bonds)
C23H48NO7P	LPC 15:0	RJZVWDTYEWCUAR-UHFFFAOYSA-N	No result	2204977.92	26°C	Lysophosphatidylcholine	LPC	15	LOW (0-25 carbon atoms)	0	LOW (0-6 double covalent bonds)
C23H48NO7P	LPE 18:0	BBYWOYAFBUOUFP-UHFFFAOYSA-N	24779515	167994544.3	26°C	Lysophosphatidylethanolamine	LPE	18	LOW (0-25 carbon atoms)	0	LOW (0-6 double covalent bonds)
C23H48NO7P	LPE 18:0	BBYWOYAFBUOUFP-UHFFFAOYSA-N	24779515	103094583.5	26°C	Lysophosphatidylethanolamine	LPE	18	LOW (0-25 carbon atoms)	0	LOW (0-6 double covalent bonds)
C23H48NO7P	LPE 18:0	BBYWOYAFBUOUFP-UHFFFAOYSA-N	24779515	2627620201	26°C	Lysophosphatidylethanolamine	LPE	18	LOW (0-25 carbon atoms)	0	LOW (0-6 double covalent bonds)
C23H48NO7P	LPE 18:0	BBYWOYAFBUOUFP-UHFFFAOYSA-N	24779515	67771760.32	26°C	Lysophosphatidylethanolamine	LPE	18	LOW (0-25 carbon atoms)	0	LOW (0-6 double covalent bonds)
C23H48NO7P	LPC 15:0	RJZVWDTYEWCUAR-UHFFFAOYSA-N	No result	3350991007	34°C	Lysophosphatidylcholine	LPC	15	LOW (0-25 carbon atoms)	0	LOW (0-6 double covalent bonds)
C23H48NO7P	LPC 15:0	RJZVWDTYEWCUAR-UHFFFAOYSA-N	No result	8215136474	34°C	Lysophosphatidylcholine	LPC	15	LOW (0-25 carbon atoms)	0	LOW (0-6 double covalent bonds)
C23H48NO7P	LPC 15:0	RJZVWDTYEWCUAR-UHFFFAOYSA-N	No result	1223721203	34°C	Lysophosphatidylcholine	LPC	15	LOW (0-25 carbon atoms)	0	LOW (0-6 double covalent bonds)
C23H48NO7P	LPC 15:0	RJZVWDTYEWCUAR-UHFFFAOYSA-N	No result	2185796.78	34°C	Lysophosphatidylcholine	LPC	15	LOW (0-25 carbon atoms)	0	LOW (0-6 double covalent bonds)
C23H48NO7P	LPE 18:0	BBYWOYAFBUOUFP-UHFFFAOYSA-N	24779515	116353732.7	34°C	Lysophosphatidylethanolamine	LPE	18	LOW (0-25 carbon atoms)	0	LOW (0-6 double covalent bonds)
C23H48NO7P	LPE 18:0	BBYWOYAFBUOUFP-UHFFFAOYSA-N	24779515	38575957.88	34°C	Lysophosphatidylethanolamine	LPE	18	LOW (0-25 carbon atoms)	0	LOW (0-6 double covalent bonds)
C23H48NO7P	LPE 18:0	BBYWOYAFBUOUFP-UHFFFAOYSA-N	24779515	82976895.74	34°C	Lysophosphatidylethanolamine	LPE	18	LOW (0-25 carbon atoms)	0	LOW (0-6 double covalent bonds)
C23H48NO7P	LPE 18:0	BBYWOYAFBUOUFP-UHFFFAOYSA-N	24779515	158338862.8	34°C	Lysophosphatidylethanolamine	LPE	18	LOW (0-25 carbon atoms)	0	LOW (0-6 double covalent bonds)
C23H50NO6P	LPC O-15:0	VTFABDYKCIOCAV-UHFFFAOYSA-N	3045266	1938213817	18°C	Lysophosphatidylcholine	LPC	15	LOW (0-25 carbon atoms)	0	LOW (0-6 double covalent bonds)
C23H50NO6P	LPC O-15:0	VTFABDYKCIOCAV-UHFFFAOYSA-N	3045266	8880692758	18°C	Lysophosphatidylcholine	LPC	15	LOW (0-25 carbon atoms)	0	LOW (0-6 double covalent bonds)
C23H50NO6P	LPC O-15:0	VTFABDYKCIOCAV-UHFFFAOYSA-N	3045266	1286659455	18°C	Lysophosphatidylcholine	LPC	15	LOW (0-25 carbon atoms)	0	LOW (0-6 double covalent bonds)
C23H50NO6P	LPC O-15:0	VTFABDYKCIOCAV-UHFFFAOYSA-N	3045266	9057028.2	18°C	Lysophosphatidylcholine	LPC	15	LOW (0-25 carbon atoms)	0	LOW (0-6 double covalent bonds)
C23H50NO6P	LPC O-15:0	VTFABDYKCIOCAV-UHFFFAOYSA-N	3045266	2828358938	26°C	Lysophosphatidylcholine	LPC	15	LOW (0-25 carbon atoms)	0	LOW (0-6 double covalent bonds)
C23H50NO6P	LPC O-15:0	VTFABDYKCIOCAV-UHFFFAOYSA-N	3045266	2357415872	26°C	Lysophosphatidylcholine	LPC	15	LOW (0-25 carbon atoms)	0	LOW (0-6 double covalent bonds)
C23H50NO6P	LPC O-15:0	VTFABDYKCIOCAV-UHFFFAOYSA-N	3045266	3958778957	26°C	Lysophosphatidylcholine	LPC	15	LOW (0-25 carbon atoms)	0	LOW (0-6 double covalent bonds)
C23H50NO6P	LPC O-15:0	VTFABDYKCIOCAV-UHFFFAOYSA-N	3045266	7919375557	26°C	Lysophosphatidylcholine	LPC	15	LOW (0-25 carbon atoms)	0	LOW (0-6 double covalent bonds)
C23H50NO6P	LPC O-15:0	VTFABDYKCIOCAV-UHFFFAOYSA-N	3045266	8375602378	34°C	Lysophosphatidylcholine	LPC	15	LOW (0-25 carbon atoms)	0	LOW (0-6 double covalent bonds)
C23H50NO6P	LPC O-15:0	VTFABDYKCIOCAV-UHFFFAOYSA-N	3045266	2445363954	34°C	Lysophosphatidylcholine	LPC	15	LOW (0-25 carbon atoms)	0	LOW (0-6 double covalent bonds)
C23H50NO6P	LPC O-15:0	VTFABDYKCIOCAV-UHFFFAOYSA-N	3045266	3164988968	34°C	Lysophosphatidylcholine	LPC	15	LOW (0-25 carbon atoms)	0	LOW (0-6 double covalent bonds)
C23H50NO6P	LPC O-15:0	VTFABDYKCIOCAV-UHFFFAOYSA-N	3045266	5616791466	34°C	Lysophosphatidylcholine	LPC	15	LOW (0-25 carbon atoms)	0	LOW (0-6 double covalent bonds)
C24H36O2	FA 24:6	YHGJECVSSKXFCJ-UHFFFAOYSA-N	54508254	11500979.1	18°C	Fatty Acid	FA	24	LOW (0-25 carbon atoms)	6	LOW (0-6 double covalent bonds)
C24H36O2	FA 24:6	YHGJECVSSKXFCJ-UHFFFAOYSA-N	54508254	24705856.18	18°C	Fatty Acid	FA	24	LOW (0-25 carbon atoms)	6	LOW (0-6 double covalent bonds)
C24H36O2	FA 24:6	YHGJECVSSKXFCJ-UHFFFAOYSA-N	54508254	34011289.24	18°C	Fatty Acid	FA	24	LOW (0-25 carbon atoms)	6	LOW (0-6 double covalent bonds)
C24H36O2	FA 24:6	YHGJECVSSKXFCJ-UHFFFAOYSA-N	54508254	59558243.09	18°C	Fatty Acid	FA	24	LOW (0-25 carbon atoms)	6	LOW (0-6 double covalent bonds)
C24H36O2	FA 24:6	YHGJECVSSKXFCJ-UHFFFAOYSA-N	54508254	45834923.7	26°C	Fatty Acid	FA	24	LOW (0-25 carbon atoms)	6	LOW (0-6 double covalent bonds)
C24H36O2	FA 24:6	YHGJECVSSKXFCJ-UHFFFAOYSA-N	54508254	39076033.5	26°C	Fatty Acid	FA	24	LOW (0-25 carbon atoms)	6	LOW (0-6 double covalent bonds)
C24H36O2	FA 24:6	YHGJECVSSKXFCJ-UHFFFAOYSA-N	54508254	3643578999	26°C	Fatty Acid	FA	24	LOW (0-25 carbon atoms)	6	LOW (0-6 double covalent bonds)
C24H36O2	FA 24:6	YHGJECVSSKXFCJ-UHFFFAOYSA-N	54508254	14609009.46	26°C	Fatty Acid	FA	24	LOW (0-25 carbon atoms)	6	LOW (0-6 double covalent bonds)
C24H36O2	FA 24:6	YHGJECVSSKXFCJ-UHFFFAOYSA-N	54508254	23569775.03	34°C	Fatty Acid	FA	24	LOW (0-25 carbon atoms)	6	LOW (0-6 double covalent bonds)
C24H36O2	FA 24:6	YHGJECVSSKXFCJ-UHFFFAOYSA-N	54508254	10034770.42	34°C	Fatty Acid	FA	24	LOW (0-25 carbon atoms)	6	LOW (0-6 double covalent bonds)
C24H36O2	FA 24:6	YHGJECVSSKXFCJ-UHFFFAOYSA-N	54508254	12222290.7	34°C	Fatty Acid	FA	24	LOW (0-25 carbon atoms)	6	LOW (0-6 double covalent bonds)
C24H36O2	FA 24:6	YHGJECVSSKXFCJ-UHFFFAOYSA-N	54508254	15683103.4	34°C	Fatty Acid	FA	24	LOW (0-25 carbon atoms)	6	LOW (0-6 double covalent bonds)
C24H38O2	FA 24:5	NPTIBOCVSPURCS-UHFFFAOYSA-N	54124086	4733014317	18°C	Fatty Acid	FA	24	LOW (0-25 carbon atoms)	5	LOW (0-6 double covalent bonds)
C24H38O2	FA 24:5	NPTIBOCVSPURCS-UHFFFAOYSA-N	54124086	10300098.26	18°C	Fatty Acid	FA	24	LOW (0-25 carbon atoms)	5	LOW (0-6 double covalent bonds)
C24H38O2	FA 24:5	NPTIBOCVSPURCS-UHFFFAOYSA-N	54124086	15870506.61	18°C	Fatty Acid	FA	24	LOW (0-25 carbon atoms)	5	LOW (0-6 double covalent bonds)
C24H38O2	FA 24:5	NPTIBOCVSPURCS-UHFFFAOYSA-N	54124086	28824756.73	18°C	Fatty Acid	FA	24	LOW (0-25 carbon atoms)	5	LOW (0-6 double covalent bonds)
C24H38O2	FA 24:5	NPTIBOCVSPURCS-UHFFFAOYSA-N	54124086	15924262.31	26°C	Fatty Acid	FA	24	LOW (0-25 carbon atoms)	5	LOW (0-6 double covalent bonds)
C24H38O2	FA 24:5	NPTIBOCVSPURCS-UHFFFAOYSA-N	54124086	14580662.08	26°C	Fatty Acid	FA	24	LOW (0-25 carbon atoms)	5	LOW (0-6 double covalent bonds)
C24H38O2	FA 24:5	NPTIBOCVSPURCS-UHFFFAOYSA-N	54124086	1259761957	26°C	Fatty Acid	FA	24	LOW (0-25 carbon atoms)	5	LOW (0-6 double covalent bonds)
C24H38O2	FA 24:5	NPTIBOCVSPURCS-UHFFFAOYSA-N	54124086	4480776273	26°C	Fatty Acid	FA	24	LOW (0-25 carbon atoms)	5	LOW (0-6 double covalent bonds)
C24H38O2	FA 24:5	NPTIBOCVSPURCS-UHFFFAOYSA-N	54124086	7074966975	34°C	Fatty Acid	FA	24	LOW (0-25 carbon atoms)	5	LOW (0-6 double covalent bonds)
C24H38O2	FA 24:5	NPTIBOCVSPURCS-UHFFFAOYSA-N	54124086	2231127246	34°C	Fatty Acid	FA	24	LOW (0-25 carbon atoms)	5	LOW (0-6 double covalent bonds)
C24H38O2	FA 24:5	NPTIBOCVSPURCS-UHFFFAOYSA-N	54124086	3170861746	34°C	Fatty Acid	FA	24	LOW (0-25 carbon atoms)	5	LOW (0-6 double covalent bonds)
C24H38O2	FA 24:5	NPTIBOCVSPURCS-UHFFFAOYSA-N	54124086	5049457271	34°C	Fatty Acid	FA	24	LOW (0-25 carbon atoms)	5	LOW (0-6 double covalent bonds)
C24H40O2	FA 24:4	IWSADGAQVYYXMM-UHFFFAOYSA-N	129854019	3674971508	18°C	Fatty Acid	FA	24	LOW (0-25 carbon atoms)	4	LOW (0-6 double covalent bonds)
C24H40O2	FA 24:4	IWSADGAQVYYXMM-UHFFFAOYSA-N	129854019	9473768369	18°C	Fatty Acid	FA	24	LOW (0-25 carbon atoms)	4	LOW (0-6 double covalent bonds)
C24H40O2	FA 24:4	IWSADGAQVYYXMM-UHFFFAOYSA-N	129854019	1364965677	18°C	Fatty Acid	FA	24	LOW (0-25 carbon atoms)	4	LOW (0-6 double covalent bonds)
C24H40O2	FA 24:4	IWSADGAQVYYXMM-UHFFFAOYSA-N	129854019	2413695874	18°C	Fatty Acid	FA	24	LOW (0-25 carbon atoms)	4	LOW (0-6 double covalent bonds)
C24H40O2	FA 24:4	IWSADGAQVYYXMM-UHFFFAOYSA-N	129854019	2109941364	26°C	Fatty Acid	FA	24	LOW (0-25 carbon atoms)	4	LOW (0-6 double covalent bonds)
C24H40O2	FA 24:4	IWSADGAQVYYXMM-UHFFFAOYSA-N	129854019	2008740.53	26°C	Fatty Acid	FA	24	LOW (0-25 carbon atoms)	4	LOW (0-6 double covalent bonds)
C24H40O2	FA 24:4	IWSADGAQVYYXMM-UHFFFAOYSA-N	129854019	1143815403	26°C	Fatty Acid	FA	24	LOW (0-25 carbon atoms)	4	LOW (0-6 double covalent bonds)
C24H40O2	FA 24:4	IWSADGAQVYYXMM-UHFFFAOYSA-N	129854019	5123860485	26°C	Fatty Acid	FA	24	LOW (0-25 carbon atoms)	4	LOW (0-6 double covalent bonds)
C24H40O2	FA 24:4	IWSADGAQVYYXMM-UHFFFAOYSA-N	129854019	1087065661	34°C	Fatty Acid	FA	24	LOW (0-25 carbon atoms)	4	LOW (0-6 double covalent bonds)
C24H40O2	FA 24:4	IWSADGAQVYYXMM-UHFFFAOYSA-N	129854019	3578127201	34°C	Fatty Acid	FA	24	LOW (0-25 carbon atoms)	4	LOW (0-6 double covalent bonds)
C24H40O2	FA 24:4	IWSADGAQVYYXMM-UHFFFAOYSA-N	129854019	5450015478	34°C	Fatty Acid	FA	24	LOW (0-25 carbon atoms)	4	LOW (0-6 double covalent bonds)
C24H40O2	FA 24:4	IWSADGAQVYYXMM-UHFFFAOYSA-N	129854019	687302465	34°C	Fatty Acid	FA	24	LOW (0-25 carbon atoms)	4	LOW (0-6 double covalent bonds)
C24H42O2	FA 24:3	GHUOUTZAMXXQQP-UHFFFAOYSA-N	No result	1461339199	18°C	Fatty Acid	FA	24	LOW (0-25 carbon atoms)	3	LOW (0-6 double covalent bonds)
C24H42O2	FA 24:3	GHUOUTZAMXXQQP-UHFFFAOYSA-N	No result	3981338042	18°C	Fatty Acid	FA	24	LOW (0-25 carbon atoms)	3	LOW (0-6 double covalent bonds)
C24H42O2	FA 24:3	GHUOUTZAMXXQQP-UHFFFAOYSA-N	No result	5241047338	18°C	Fatty Acid	FA	24	LOW (0-25 carbon atoms)	3	LOW (0-6 double covalent bonds)
C24H42O2	FA 24:3	GHUOUTZAMXXQQP-UHFFFAOYSA-N	No result	1010819931	18°C	Fatty Acid	FA	24	LOW (0-25 carbon atoms)	3	LOW (0-6 double covalent bonds)
C24H42O2	FA 24:3	GHUOUTZAMXXQQP-UHFFFAOYSA-N	No result	9314556319	26°C	Fatty Acid	FA	24	LOW (0-25 carbon atoms)	3	LOW (0-6 double covalent bonds)
C24H42O2	FA 24:3	GHUOUTZAMXXQQP-UHFFFAOYSA-N	No result	7123736739	26°C	Fatty Acid	FA	24	LOW (0-25 carbon atoms)	3	LOW (0-6 double covalent bonds)
C24H42O2	FA 24:3	GHUOUTZAMXXQQP-UHFFFAOYSA-N	No result	9287714766	26°C	Fatty Acid	FA	24	LOW (0-25 carbon atoms)	3	LOW (0-6 double covalent bonds)
C24H42O2	FA 24:3	GHUOUTZAMXXQQP-UHFFFAOYSA-N	No result	2336501083	26°C	Fatty Acid	FA	24	LOW (0-25 carbon atoms)	3	LOW (0-6 double covalent bonds)
C24H42O2	FA 24:3	GHUOUTZAMXXQQP-UHFFFAOYSA-N	No result	3278649728	34°C	Fatty Acid	FA	24	LOW (0-25 carbon atoms)	3	LOW (0-6 double covalent bonds)
C24H42O2	FA 24:3	GHUOUTZAMXXQQP-UHFFFAOYSA-N	No result	1322789522	34°C	Fatty Acid	FA	24	LOW (0-25 carbon atoms)	3	LOW (0-6 double covalent bonds)
C24H42O2	FA 24:3	GHUOUTZAMXXQQP-UHFFFAOYSA-N	No result	1652200374	34°C	Fatty Acid	FA	24	LOW (0-25 carbon atoms)	3	LOW (0-6 double covalent bonds)
C24H42O2	FA 24:3	GHUOUTZAMXXQQP-UHFFFAOYSA-N	No result	2207081996	34°C	Fatty Acid	FA	24	LOW (0-25 carbon atoms)	3	LOW (0-6 double covalent bonds)
C24H44O2	FA 24:2	SVGHINSTYCDBLY-UHFFFAOYSA-N	No result	6163665544	18°C	Fatty Acid	FA	24	LOW (0-25 carbon atoms)	2	LOW (0-6 double covalent bonds)
C24H44O2	FA 24:2	SVGHINSTYCDBLY-UHFFFAOYSA-N	No result	1822194507	18°C	Fatty Acid	FA	24	LOW (0-25 carbon atoms)	2	LOW (0-6 double covalent bonds)
C24H44O2	FA 24:2	SVGHINSTYCDBLY-UHFFFAOYSA-N	No result	2366925869	18°C	Fatty Acid	FA	24	LOW (0-25 carbon atoms)	2	LOW (0-6 double covalent bonds)
C24H44O2	FA 24:2	SVGHINSTYCDBLY-UHFFFAOYSA-N	No result	3945284289	18°C	Fatty Acid	FA	24	LOW (0-25 carbon atoms)	2	LOW (0-6 double covalent bonds)
C24H44O2	FA 24:2	SVGHINSTYCDBLY-UHFFFAOYSA-N	No result	4118081545	26°C	Fatty Acid	FA	24	LOW (0-25 carbon atoms)	2	LOW (0-6 double covalent bonds)
C24H44O2	FA 24:2	SVGHINSTYCDBLY-UHFFFAOYSA-N	No result	3227721043	26°C	Fatty Acid	FA	24	LOW (0-25 carbon atoms)	2	LOW (0-6 double covalent bonds)
C24H44O2	FA 24:2	SVGHINSTYCDBLY-UHFFFAOYSA-N	No result	4433166853	26°C	Fatty Acid	FA	24	LOW (0-25 carbon atoms)	2	LOW (0-6 double covalent bonds)
C24H44O2	FA 24:2	SVGHINSTYCDBLY-UHFFFAOYSA-N	No result	1099386759	26°C	Fatty Acid	FA	24	LOW (0-25 carbon atoms)	2	LOW (0-6 double covalent bonds)
C24H44O2	FA 24:2	SVGHINSTYCDBLY-UHFFFAOYSA-N	No result	1168330765	34°C	Fatty Acid	FA	24	LOW (0-25 carbon atoms)	2	LOW (0-6 double covalent bonds)
C24H44O2	FA 24:2	SVGHINSTYCDBLY-UHFFFAOYSA-N	No result	5436425007	34°C	Fatty Acid	FA	24	LOW (0-25 carbon atoms)	2	LOW (0-6 double covalent bonds)
C24H44O2	FA 24:2	SVGHINSTYCDBLY-UHFFFAOYSA-N	No result	6949753939	34°C	Fatty Acid	FA	24	LOW (0-25 carbon atoms)	2	LOW (0-6 double covalent bonds)
C24H44O2	FA 24:2	SVGHINSTYCDBLY-UHFFFAOYSA-N	No result	8403310308	34°C	Fatty Acid	FA	24	LOW (0-25 carbon atoms)	2	LOW (0-6 double covalent bonds)
C24H46NO7P	LPC 16:2	RBYFRQAINZHANG-UHFFFAOYSA-N	No result	1652600754	18°C	Lysophosphatidylcholine	LPC	16	LOW (0-25 carbon atoms)	2	LOW (0-6 double covalent bonds)
C24H46NO7P	LPC 16:2	RBYFRQAINZHANG-UHFFFAOYSA-N	No result	185221028	18°C	Lysophosphatidylcholine	LPC	16	LOW (0-25 carbon atoms)	2	LOW (0-6 double covalent bonds)
C24H46NO7P	LPC 16:2	RBYFRQAINZHANG-UHFFFAOYSA-N	No result	2146514274	18°C	Lysophosphatidylcholine	LPC	16	LOW (0-25 carbon atoms)	2	LOW (0-6 double covalent bonds)
C24H46NO7P	LPC 16:2	RBYFRQAINZHANG-UHFFFAOYSA-N	No result	1129478.82	18°C	Lysophosphatidylcholine	LPC	16	LOW (0-25 carbon atoms)	2	LOW (0-6 double covalent bonds)
C24H46NO7P	LPC 16:2	RBYFRQAINZHANG-UHFFFAOYSA-N	No result	3142568635	26°C	Lysophosphatidylcholine	LPC	16	LOW (0-25 carbon atoms)	2	LOW (0-6 double covalent bonds)
C24H46NO7P	LPC 16:2	RBYFRQAINZHANG-UHFFFAOYSA-N	No result	2763757258	26°C	Lysophosphatidylcholine	LPC	16	LOW (0-25 carbon atoms)	2	LOW (0-6 double covalent bonds)
C24H46NO7P	LPC 16:2	RBYFRQAINZHANG-UHFFFAOYSA-N	No result	1209499245	26°C	Lysophosphatidylcholine	LPC	16	LOW (0-25 carbon atoms)	2	LOW (0-6 double covalent bonds)
C24H46NO7P	LPC 16:2	RBYFRQAINZHANG-UHFFFAOYSA-N	No result	223850792	26°C	Lysophosphatidylcholine	LPC	16	LOW (0-25 carbon atoms)	2	LOW (0-6 double covalent bonds)
C24H46NO7P	LPC 16:2	RBYFRQAINZHANG-UHFFFAOYSA-N	No result	2703601026	34°C	Lysophosphatidylcholine	LPC	16	LOW (0-25 carbon atoms)	2	LOW (0-6 double covalent bonds)
C24H46NO7P	LPC 16:2	RBYFRQAINZHANG-UHFFFAOYSA-N	No result	7520874525	34°C	Lysophosphatidylcholine	LPC	16	LOW (0-25 carbon atoms)	2	LOW (0-6 double covalent bonds)
C24H46NO7P	LPC 16:2	RBYFRQAINZHANG-UHFFFAOYSA-N	No result	1060050805	34°C	Lysophosphatidylcholine	LPC	16	LOW (0-25 carbon atoms)	2	LOW (0-6 double covalent bonds)
C24H46NO7P	LPC 16:2	RBYFRQAINZHANG-UHFFFAOYSA-N	No result	182540093	34°C	Lysophosphatidylcholine	LPC	16	LOW (0-25 carbon atoms)	2	LOW (0-6 double covalent bonds)
C24H46NO9P	LPS 18:1	JZWNYZVVZXZRRH-UHFFFAOYSA-N	No result	542953032	18°C	Lysophosphatidylserine	LPS	18	LOW (0-25 carbon atoms)	1	LOW (0-6 double covalent bonds)
C24H46NO9P	LPS 18:1	JZWNYZVVZXZRRH-UHFFFAOYSA-N	No result	5516971219	18°C	Lysophosphatidylserine	LPS	18	LOW (0-25 carbon atoms)	1	LOW (0-6 double covalent bonds)
C24H46NO9P	LPS 18:1	JZWNYZVVZXZRRH-UHFFFAOYSA-N	No result	6729915525	18°C	Lysophosphatidylserine	LPS	18	LOW (0-25 carbon atoms)	1	LOW (0-6 double covalent bonds)
C24H46NO9P	LPS 18:1	JZWNYZVVZXZRRH-UHFFFAOYSA-N	No result	2031443488	18°C	Lysophosphatidylserine	LPS	18	LOW (0-25 carbon atoms)	1	LOW (0-6 double covalent bonds)
C24H46NO9P	LPS 18:1	JZWNYZVVZXZRRH-UHFFFAOYSA-N	No result	164534524	26°C	Lysophosphatidylserine	LPS	18	LOW (0-25 carbon atoms)	1	LOW (0-6 double covalent bonds)
C24H46NO9P	LPS 18:1	JZWNYZVVZXZRRH-UHFFFAOYSA-N	No result	9109784998	26°C	Lysophosphatidylserine	LPS	18	LOW (0-25 carbon atoms)	1	LOW (0-6 double covalent bonds)
C24H46NO9P	LPS 18:1	JZWNYZVVZXZRRH-UHFFFAOYSA-N	No result	6470620547	26°C	Lysophosphatidylserine	LPS	18	LOW (0-25 carbon atoms)	1	LOW (0-6 double covalent bonds)
C24H46NO9P	LPS 18:1	JZWNYZVVZXZRRH-UHFFFAOYSA-N	No result	8939524363	26°C	Lysophosphatidylserine	LPS	18	LOW (0-25 carbon atoms)	1	LOW (0-6 double covalent bonds)
C24H46NO9P	LPS 18:1	JZWNYZVVZXZRRH-UHFFFAOYSA-N	No result	1113796721	34°C	Lysophosphatidylserine	LPS	18	LOW (0-25 carbon atoms)	1	LOW (0-6 double covalent bonds)
C24H46NO9P	LPS 18:1	JZWNYZVVZXZRRH-UHFFFAOYSA-N	No result	5502370505	34°C	Lysophosphatidylserine	LPS	18	LOW (0-25 carbon atoms)	1	LOW (0-6 double covalent bonds)
C24H46NO9P	LPS 18:1	JZWNYZVVZXZRRH-UHFFFAOYSA-N	No result	6341666181	34°C	Lysophosphatidylserine	LPS	18	LOW (0-25 carbon atoms)	1	LOW (0-6 double covalent bonds)
C24H46NO9P	LPS 18:1	JZWNYZVVZXZRRH-UHFFFAOYSA-N	No result	9726371159	34°C	Lysophosphatidylserine	LPS	18	LOW (0-25 carbon atoms)	1	LOW (0-6 double covalent bonds)
C24H46O2	FA 24:1	GWHCXVQVJPWHRF-UHFFFAOYSA-N	65032	4881168.94	18°C	Fatty Acid	FA	24	LOW (0-25 carbon atoms)	1	LOW (0-6 double covalent bonds)
C24H46O2	FA 24:1	GWHCXVQVJPWHRF-UHFFFAOYSA-N	65032	14363754.6	18°C	Fatty Acid	FA	24	LOW (0-25 carbon atoms)	1	LOW (0-6 double covalent bonds)
C24H46O2	FA 24:1	GWHCXVQVJPWHRF-UHFFFAOYSA-N	65032	18497098.37	18°C	Fatty Acid	FA	24	LOW (0-25 carbon atoms)	1	LOW (0-6 double covalent bonds)
C24H46O2	FA 24:1	GWHCXVQVJPWHRF-UHFFFAOYSA-N	65032	33751664.5	18°C	Fatty Acid	FA	24	LOW (0-25 carbon atoms)	1	LOW (0-6 double covalent bonds)
C24H46O2	FA 24:1	GWHCXVQVJPWHRF-UHFFFAOYSA-N	65032	28577087.85	26°C	Fatty Acid	FA	24	LOW (0-25 carbon atoms)	1	LOW (0-6 double covalent bonds)
C24H46O2	FA 24:1	GWHCXVQVJPWHRF-UHFFFAOYSA-N	65032	23264714.68	26°C	Fatty Acid	FA	24	LOW (0-25 carbon atoms)	1	LOW (0-6 double covalent bonds)
C24H46O2	FA 24:1	GWHCXVQVJPWHRF-UHFFFAOYSA-N	65032	4400226785	26°C	Fatty Acid	FA	24	LOW (0-25 carbon atoms)	1	LOW (0-6 double covalent bonds)
C24H46O2	FA 24:1	GWHCXVQVJPWHRF-UHFFFAOYSA-N	65032	7761339114	26°C	Fatty Acid	FA	24	LOW (0-25 carbon atoms)	1	LOW (0-6 double covalent bonds)
C24H46O2	FA 24:1	GWHCXVQVJPWHRF-UHFFFAOYSA-N	65032	8089277164	34°C	Fatty Acid	FA	24	LOW (0-25 carbon atoms)	1	LOW (0-6 double covalent bonds)
C24H46O2	FA 24:1	GWHCXVQVJPWHRF-UHFFFAOYSA-N	65032	3439361669	34°C	Fatty Acid	FA	24	LOW (0-25 carbon atoms)	1	LOW (0-6 double covalent bonds)
C24H46O2	FA 24:1	GWHCXVQVJPWHRF-UHFFFAOYSA-N	65032	4876244997	34°C	Fatty Acid	FA	24	LOW (0-25 carbon atoms)	1	LOW (0-6 double covalent bonds)
C24H46O2	FA 24:1	GWHCXVQVJPWHRF-UHFFFAOYSA-N	65032	5283157659	34°C	Fatty Acid	FA	24	LOW (0-25 carbon atoms)	1	LOW (0-6 double covalent bonds)
C24H48NO6P	LPE O-19:2	BTKCGQHWNGBSTP-UHFFFAOYSA-N	No result	2503983388	18°C	Lysophosphatidylethanolamine	LPE	19	LOW (0-25 carbon atoms)	2	LOW (0-6 double covalent bonds)
C24H48NO6P	LPE O-19:2	BTKCGQHWNGBSTP-UHFFFAOYSA-N	No result	4178578253	18°C	Lysophosphatidylethanolamine	LPE	19	LOW (0-25 carbon atoms)	2	LOW (0-6 double covalent bonds)
C24H48NO6P	LPE O-19:2	BTKCGQHWNGBSTP-UHFFFAOYSA-N	No result	3882640914	18°C	Lysophosphatidylethanolamine	LPE	19	LOW (0-25 carbon atoms)	2	LOW (0-6 double covalent bonds)
C24H48NO6P	LPE O-19:2	BTKCGQHWNGBSTP-UHFFFAOYSA-N	No result	3759432327	18°C	Lysophosphatidylethanolamine	LPE	19	LOW (0-25 carbon atoms)	2	LOW (0-6 double covalent bonds)
C24H48NO6P	LPE O-19:2	BTKCGQHWNGBSTP-UHFFFAOYSA-N	No result	3994209352	26°C	Lysophosphatidylethanolamine	LPE	19	LOW (0-25 carbon atoms)	2	LOW (0-6 double covalent bonds)
C24H48NO6P	LPE O-19:2	BTKCGQHWNGBSTP-UHFFFAOYSA-N	No result	272197635	26°C	Lysophosphatidylethanolamine	LPE	19	LOW (0-25 carbon atoms)	2	LOW (0-6 double covalent bonds)
C24H48NO6P	LPE O-19:2	BTKCGQHWNGBSTP-UHFFFAOYSA-N	No result	8344518934	26°C	Lysophosphatidylethanolamine	LPE	19	LOW (0-25 carbon atoms)	2	LOW (0-6 double covalent bonds)
C24H48NO6P	LPE O-19:2	BTKCGQHWNGBSTP-UHFFFAOYSA-N	No result	5351229718	26°C	Lysophosphatidylethanolamine	LPE	19	LOW (0-25 carbon atoms)	2	LOW (0-6 double covalent bonds)
C24H48NO6P	LPE O-19:2	BTKCGQHWNGBSTP-UHFFFAOYSA-N	No result	2058454176	34°C	Lysophosphatidylethanolamine	LPE	19	LOW (0-25 carbon atoms)	2	LOW (0-6 double covalent bonds)
C24H48NO6P	LPE O-19:2	BTKCGQHWNGBSTP-UHFFFAOYSA-N	No result	237023926	34°C	Lysophosphatidylethanolamine	LPE	19	LOW (0-25 carbon atoms)	2	LOW (0-6 double covalent bonds)
C24H48NO6P	LPE O-19:2	BTKCGQHWNGBSTP-UHFFFAOYSA-N	No result	2673559586	34°C	Lysophosphatidylethanolamine	LPE	19	LOW (0-25 carbon atoms)	2	LOW (0-6 double covalent bonds)
C24H48NO6P	LPE O-19:2	BTKCGQHWNGBSTP-UHFFFAOYSA-N	No result	1721301252	34°C	Lysophosphatidylethanolamine	LPE	19	LOW (0-25 carbon atoms)	2	LOW (0-6 double covalent bonds)
C24H48NO7P	LPC 16:1	LFUDDCMNKWEORN-UHFFFAOYSA-N	No result	10679343.63	18°C	Lysophosphatidylcholine	LPC	16	LOW (0-25 carbon atoms)	1	LOW (0-6 double covalent bonds)
C24H48NO7P	LPC 16:1	LFUDDCMNKWEORN-UHFFFAOYSA-N	No result	7304280178	18°C	Lysophosphatidylcholine	LPC	16	LOW (0-25 carbon atoms)	1	LOW (0-6 double covalent bonds)
C24H48NO7P	LPC 16:1	LFUDDCMNKWEORN-UHFFFAOYSA-N	No result	9593534315	18°C	Lysophosphatidylcholine	LPC	16	LOW (0-25 carbon atoms)	1	LOW (0-6 double covalent bonds)
C24H48NO7P	LPC 16:1	LFUDDCMNKWEORN-UHFFFAOYSA-N	No result	42625751.9	18°C	Lysophosphatidylcholine	LPC	16	LOW (0-25 carbon atoms)	1	LOW (0-6 double covalent bonds)
C24H48NO7P	LPC 16:1	LFUDDCMNKWEORN-UHFFFAOYSA-N	No result	12024609.9	26°C	Lysophosphatidylcholine	LPC	16	LOW (0-25 carbon atoms)	1	LOW (0-6 double covalent bonds)
C24H48NO7P	LPC 16:1	LFUDDCMNKWEORN-UHFFFAOYSA-N	No result	10552296.28	26°C	Lysophosphatidylcholine	LPC	16	LOW (0-25 carbon atoms)	1	LOW (0-6 double covalent bonds)
C24H48NO7P	LPC 16:1	LFUDDCMNKWEORN-UHFFFAOYSA-N	No result	9624452815	26°C	Lysophosphatidylcholine	LPC	16	LOW (0-25 carbon atoms)	1	LOW (0-6 double covalent bonds)
C24H48NO7P	LPC 16:1	LFUDDCMNKWEORN-UHFFFAOYSA-N	No result	11421445.91	26°C	Lysophosphatidylcholine	LPC	16	LOW (0-25 carbon atoms)	1	LOW (0-6 double covalent bonds)
C24H48NO7P	LPC 16:1	LFUDDCMNKWEORN-UHFFFAOYSA-N	No result	12422264.6	34°C	Lysophosphatidylcholine	LPC	16	LOW (0-25 carbon atoms)	1	LOW (0-6 double covalent bonds)
C24H48NO7P	LPC 16:1	LFUDDCMNKWEORN-UHFFFAOYSA-N	No result	4162823.6	34°C	Lysophosphatidylcholine	LPC	16	LOW (0-25 carbon atoms)	1	LOW (0-6 double covalent bonds)
C24H48NO7P	LPC 16:1	LFUDDCMNKWEORN-UHFFFAOYSA-N	No result	5127422566	34°C	Lysophosphatidylcholine	LPC	16	LOW (0-25 carbon atoms)	1	LOW (0-6 double covalent bonds)
C24H48NO7P	LPC 16:1	LFUDDCMNKWEORN-UHFFFAOYSA-N	No result	7951738.83	34°C	Lysophosphatidylcholine	LPC	16	LOW (0-25 carbon atoms)	1	LOW (0-6 double covalent bonds)
C24H48NO9P	LPS 18:0	ZPDQFUYPBVXUKS-UHFFFAOYSA-N	No result	1824478759	18°C	Lysophosphatidylserine	LPS	18	LOW (0-25 carbon atoms)	0	LOW (0-6 double covalent bonds)
C24H48NO9P	LPS 18:0	ZPDQFUYPBVXUKS-UHFFFAOYSA-N	No result	3647770504	18°C	Lysophosphatidylserine	LPS	18	LOW (0-25 carbon atoms)	0	LOW (0-6 double covalent bonds)
C24H48NO9P	LPS 18:0	ZPDQFUYPBVXUKS-UHFFFAOYSA-N	No result	4305657109	18°C	Lysophosphatidylserine	LPS	18	LOW (0-25 carbon atoms)	0	LOW (0-6 double covalent bonds)
C24H48NO9P	LPS 18:0	ZPDQFUYPBVXUKS-UHFFFAOYSA-N	No result	1183349.64	18°C	Lysophosphatidylserine	LPS	18	LOW (0-25 carbon atoms)	0	LOW (0-6 double covalent bonds)
C24H48NO9P	LPS 18:0	ZPDQFUYPBVXUKS-UHFFFAOYSA-N	No result	7755720593	26°C	Lysophosphatidylserine	LPS	18	LOW (0-25 carbon atoms)	0	LOW (0-6 double covalent bonds)
C24H48NO9P	LPS 18:0	ZPDQFUYPBVXUKS-UHFFFAOYSA-N	No result	6376369424	26°C	Lysophosphatidylserine	LPS	18	LOW (0-25 carbon atoms)	0	LOW (0-6 double covalent bonds)
C24H48NO9P	LPS 18:0	ZPDQFUYPBVXUKS-UHFFFAOYSA-N	No result	2486558014	26°C	Lysophosphatidylserine	LPS	18	LOW (0-25 carbon atoms)	0	LOW (0-6 double covalent bonds)
C24H48NO9P	LPS 18:0	ZPDQFUYPBVXUKS-UHFFFAOYSA-N	No result	3805457603	26°C	Lysophosphatidylserine	LPS	18	LOW (0-25 carbon atoms)	0	LOW (0-6 double covalent bonds)
C24H48NO9P	LPS 18:0	ZPDQFUYPBVXUKS-UHFFFAOYSA-N	No result	4066718968	34°C	Lysophosphatidylserine	LPS	18	LOW (0-25 carbon atoms)	0	LOW (0-6 double covalent bonds)
C24H48NO9P	LPS 18:0	ZPDQFUYPBVXUKS-UHFFFAOYSA-N	No result	248269013	34°C	Lysophosphatidylserine	LPS	18	LOW (0-25 carbon atoms)	0	LOW (0-6 double covalent bonds)
C24H48NO9P	LPS 18:0	ZPDQFUYPBVXUKS-UHFFFAOYSA-N	No result	1480509334	34°C	Lysophosphatidylserine	LPS	18	LOW (0-25 carbon atoms)	0	LOW (0-6 double covalent bonds)
C24H48NO9P	LPS 18:0	ZPDQFUYPBVXUKS-UHFFFAOYSA-N	No result	2468880786	34°C	Lysophosphatidylserine	LPS	18	LOW (0-25 carbon atoms)	0	LOW (0-6 double covalent bonds)
C24H48O2	FA 24:0	QZZGJDVWLFXDLK-UHFFFAOYSA-N	11197	8038664.13	18°C	Fatty Acid	FA	24	LOW (0-25 carbon atoms)	0	LOW (0-6 double covalent bonds)
C24H48O2	FA 24:0	QZZGJDVWLFXDLK-UHFFFAOYSA-N	11197	18394600.54	18°C	Fatty Acid	FA	24	LOW (0-25 carbon atoms)	0	LOW (0-6 double covalent bonds)
C24H48O2	FA 24:0	QZZGJDVWLFXDLK-UHFFFAOYSA-N	11197	22764968.31	18°C	Fatty Acid	FA	24	LOW (0-25 carbon atoms)	0	LOW (0-6 double covalent bonds)
C24H48O2	FA 24:0	QZZGJDVWLFXDLK-UHFFFAOYSA-N	11197	33708170.36	18°C	Fatty Acid	FA	24	LOW (0-25 carbon atoms)	0	LOW (0-6 double covalent bonds)
C24H48O2	FA 24:0	QZZGJDVWLFXDLK-UHFFFAOYSA-N	11197	32823216.84	26°C	Fatty Acid	FA	24	LOW (0-25 carbon atoms)	0	LOW (0-6 double covalent bonds)
C24H48O2	FA 24:0	QZZGJDVWLFXDLK-UHFFFAOYSA-N	11197	27271127.91	26°C	Fatty Acid	FA	24	LOW (0-25 carbon atoms)	0	LOW (0-6 double covalent bonds)
C24H48O2	FA 24:0	QZZGJDVWLFXDLK-UHFFFAOYSA-N	11197	9581105969	26°C	Fatty Acid	FA	24	LOW (0-25 carbon atoms)	0	LOW (0-6 double covalent bonds)
C24H48O2	FA 24:0	QZZGJDVWLFXDLK-UHFFFAOYSA-N	11197	12726017.43	26°C	Fatty Acid	FA	24	LOW (0-25 carbon atoms)	0	LOW (0-6 double covalent bonds)
C24H48O2	FA 24:0	QZZGJDVWLFXDLK-UHFFFAOYSA-N	11197	15807652.93	34°C	Fatty Acid	FA	24	LOW (0-25 carbon atoms)	0	LOW (0-6 double covalent bonds)
C24H48O2	FA 24:0	QZZGJDVWLFXDLK-UHFFFAOYSA-N	11197	8434787315	34°C	Fatty Acid	FA	24	LOW (0-25 carbon atoms)	0	LOW (0-6 double covalent bonds)
C24H48O2	FA 24:0	QZZGJDVWLFXDLK-UHFFFAOYSA-N	11197	11280517.36	34°C	Fatty Acid	FA	24	LOW (0-25 carbon atoms)	0	LOW (0-6 double covalent bonds)
C24H48O2	FA 24:0	QZZGJDVWLFXDLK-UHFFFAOYSA-N	11197	11892414.71	34°C	Fatty Acid	FA	24	LOW (0-25 carbon atoms)	0	LOW (0-6 double covalent bonds)
C24H48O3	FA 24:0;O	DBQCMUUXNYUQBH-UHFFFAOYSA-N	No result	2272876909	18°C	Fatty Acid	FA	24	LOW (0-25 carbon atoms)	0	LOW (0-6 double covalent bonds)
C24H48O3	FA 24:0;O	DBQCMUUXNYUQBH-UHFFFAOYSA-N	No result	6112513208	18°C	Fatty Acid	FA	24	LOW (0-25 carbon atoms)	0	LOW (0-6 double covalent bonds)
C24H48O3	FA 24:0;O	DBQCMUUXNYUQBH-UHFFFAOYSA-N	No result	9879368988	18°C	Fatty Acid	FA	24	LOW (0-25 carbon atoms)	0	LOW (0-6 double covalent bonds)
C24H48O3	FA 24:0;O	DBQCMUUXNYUQBH-UHFFFAOYSA-N	No result	1906329233	18°C	Fatty Acid	FA	24	LOW (0-25 carbon atoms)	0	LOW (0-6 double covalent bonds)
C24H48O3	FA 24:0;O	DBQCMUUXNYUQBH-UHFFFAOYSA-N	No result	1678988706	26°C	Fatty Acid	FA	24	LOW (0-25 carbon atoms)	0	LOW (0-6 double covalent bonds)
C24H48O3	FA 24:0;O	DBQCMUUXNYUQBH-UHFFFAOYSA-N	No result	1109291103	26°C	Fatty Acid	FA	24	LOW (0-25 carbon atoms)	0	LOW (0-6 double covalent bonds)
C24H48O3	FA 24:0;O	DBQCMUUXNYUQBH-UHFFFAOYSA-N	No result	2290829094	26°C	Fatty Acid	FA	24	LOW (0-25 carbon atoms)	0	LOW (0-6 double covalent bonds)
C24H48O3	FA 24:0;O	DBQCMUUXNYUQBH-UHFFFAOYSA-N	No result	3537843541	26°C	Fatty Acid	FA	24	LOW (0-25 carbon atoms)	0	LOW (0-6 double covalent bonds)
C24H48O3	FA 24:0;O	DBQCMUUXNYUQBH-UHFFFAOYSA-N	No result	4740723972	34°C	Fatty Acid	FA	24	LOW (0-25 carbon atoms)	0	LOW (0-6 double covalent bonds)
C24H48O3	FA 24:0;O	DBQCMUUXNYUQBH-UHFFFAOYSA-N	No result	2003084278	34°C	Fatty Acid	FA	24	LOW (0-25 carbon atoms)	0	LOW (0-6 double covalent bonds)
C24H48O3	FA 24:0;O	DBQCMUUXNYUQBH-UHFFFAOYSA-N	No result	2128088272	34°C	Fatty Acid	FA	24	LOW (0-25 carbon atoms)	0	LOW (0-6 double covalent bonds)
C24H48O3	FA 24:0;O	DBQCMUUXNYUQBH-UHFFFAOYSA-N	No result	2295368616	34°C	Fatty Acid	FA	24	LOW (0-25 carbon atoms)	0	LOW (0-6 double covalent bonds)
C24H50NO6P	LPE O-19:1	GUJVLBPIQNYERB-UHFFFAOYSA-N	No result	1063218894	18°C	Lysophosphatidylethanolamine	LPE	19	LOW (0-25 carbon atoms)	1	LOW (0-6 double covalent bonds)
C24H50NO6P	LPE O-19:1	GUJVLBPIQNYERB-UHFFFAOYSA-N	No result	3215952048	18°C	Lysophosphatidylethanolamine	LPE	19	LOW (0-25 carbon atoms)	1	LOW (0-6 double covalent bonds)
C24H50NO6P	LPE O-19:1	GUJVLBPIQNYERB-UHFFFAOYSA-N	No result	2977106856	18°C	Lysophosphatidylethanolamine	LPE	19	LOW (0-25 carbon atoms)	1	LOW (0-6 double covalent bonds)
C24H50NO6P	LPE O-19:1	GUJVLBPIQNYERB-UHFFFAOYSA-N	No result	3100442649	18°C	Lysophosphatidylethanolamine	LPE	19	LOW (0-25 carbon atoms)	1	LOW (0-6 double covalent bonds)
C24H50NO6P	LPE O-19:1	GUJVLBPIQNYERB-UHFFFAOYSA-N	No result	336774674	26°C	Lysophosphatidylethanolamine	LPE	19	LOW (0-25 carbon atoms)	1	LOW (0-6 double covalent bonds)
C24H50NO6P	LPE O-19:1	GUJVLBPIQNYERB-UHFFFAOYSA-N	No result	254471957	26°C	Lysophosphatidylethanolamine	LPE	19	LOW (0-25 carbon atoms)	1	LOW (0-6 double covalent bonds)
C24H50NO6P	LPE O-19:1	GUJVLBPIQNYERB-UHFFFAOYSA-N	No result	5670374621	26°C	Lysophosphatidylethanolamine	LPE	19	LOW (0-25 carbon atoms)	1	LOW (0-6 double covalent bonds)
C24H50NO6P	LPE O-19:1	GUJVLBPIQNYERB-UHFFFAOYSA-N	No result	3058374794	26°C	Lysophosphatidylethanolamine	LPE	19	LOW (0-25 carbon atoms)	1	LOW (0-6 double covalent bonds)
C24H50NO6P	LPE O-19:1	GUJVLBPIQNYERB-UHFFFAOYSA-N	No result	1559846168	34°C	Lysophosphatidylethanolamine	LPE	19	LOW (0-25 carbon atoms)	1	LOW (0-6 double covalent bonds)
C24H50NO6P	LPE O-19:1	GUJVLBPIQNYERB-UHFFFAOYSA-N	No result	1431954561	34°C	Lysophosphatidylethanolamine	LPE	19	LOW (0-25 carbon atoms)	1	LOW (0-6 double covalent bonds)
C24H50NO6P	LPE O-19:1	GUJVLBPIQNYERB-UHFFFAOYSA-N	No result	1770332605	34°C	Lysophosphatidylethanolamine	LPE	19	LOW (0-25 carbon atoms)	1	LOW (0-6 double covalent bonds)
C24H50NO6P	LPE O-19:1	GUJVLBPIQNYERB-UHFFFAOYSA-N	No result	1184178983	34°C	Lysophosphatidylethanolamine	LPE	19	LOW (0-25 carbon atoms)	1	LOW (0-6 double covalent bonds)
C24H50NO7P	LPC 16:0	ASWBNKHCZGQVJV-UHFFFAOYSA-N	No result	358293488.5	18°C	Lysophosphatidylcholine	LPC	16	LOW (0-25 carbon atoms)	0	LOW (0-6 double covalent bonds)
C24H50NO7P	LPC 16:0	ASWBNKHCZGQVJV-UHFFFAOYSA-N	No result	532730047.6	18°C	Lysophosphatidylcholine	LPC	16	LOW (0-25 carbon atoms)	0	LOW (0-6 double covalent bonds)
C24H50NO7P	LPC 16:0	ASWBNKHCZGQVJV-UHFFFAOYSA-N	No result	641838935.9	18°C	Lysophosphatidylcholine	LPC	16	LOW (0-25 carbon atoms)	0	LOW (0-6 double covalent bonds)
C24H50NO7P	LPC 16:0	ASWBNKHCZGQVJV-UHFFFAOYSA-N	No result	2951301371	18°C	Lysophosphatidylcholine	LPC	16	LOW (0-25 carbon atoms)	0	LOW (0-6 double covalent bonds)
C24H50NO7P	LPC 16:0	ASWBNKHCZGQVJV-UHFFFAOYSA-N	No result	984143592	26°C	Lysophosphatidylcholine	LPC	16	LOW (0-25 carbon atoms)	0	LOW (0-6 double covalent bonds)
C24H50NO7P	LPC 16:0	ASWBNKHCZGQVJV-UHFFFAOYSA-N	No result	834916083.3	26°C	Lysophosphatidylcholine	LPC	16	LOW (0-25 carbon atoms)	0	LOW (0-6 double covalent bonds)
C24H50NO7P	LPC 16:0	ASWBNKHCZGQVJV-UHFFFAOYSA-N	No result	23728328.61	26°C	Lysophosphatidylcholine	LPC	16	LOW (0-25 carbon atoms)	0	LOW (0-6 double covalent bonds)
C24H50NO7P	LPC 16:0	ASWBNKHCZGQVJV-UHFFFAOYSA-N	No result	565770576.5	26°C	Lysophosphatidylcholine	LPC	16	LOW (0-25 carbon atoms)	0	LOW (0-6 double covalent bonds)
C24H50NO7P	LPC 16:0	ASWBNKHCZGQVJV-UHFFFAOYSA-N	No result	896722895.5	34°C	Lysophosphatidylcholine	LPC	16	LOW (0-25 carbon atoms)	0	LOW (0-6 double covalent bonds)
C24H50NO7P	LPC 16:0	ASWBNKHCZGQVJV-UHFFFAOYSA-N	No result	236392398.6	34°C	Lysophosphatidylcholine	LPC	16	LOW (0-25 carbon atoms)	0	LOW (0-6 double covalent bonds)
C24H50NO7P	LPC 16:0	ASWBNKHCZGQVJV-UHFFFAOYSA-N	No result	414941053.3	34°C	Lysophosphatidylcholine	LPC	16	LOW (0-25 carbon atoms)	0	LOW (0-6 double covalent bonds)
C24H50NO7P	LPC 16:0	ASWBNKHCZGQVJV-UHFFFAOYSA-N	No result	579519972.1	34°C	Lysophosphatidylcholine	LPC	16	LOW (0-25 carbon atoms)	0	LOW (0-6 double covalent bonds)
C24H52NO6P	LPC O-16:0	RKKJZVVEVRCBJA-UHFFFAOYSA-N	45479288	23420348.86	18°C	Lysophosphatidylcholine	LPC	16	LOW (0-25 carbon atoms)	0	LOW (0-6 double covalent bonds)
C24H52NO6P	LPC O-16:0	RKKJZVVEVRCBJA-UHFFFAOYSA-N	45479288	116682733.6	18°C	Lysophosphatidylcholine	LPC	16	LOW (0-25 carbon atoms)	0	LOW (0-6 double covalent bonds)
C24H52NO6P	LPC O-16:0	RKKJZVVEVRCBJA-UHFFFAOYSA-N	45479288	199617800.5	18°C	Lysophosphatidylcholine	LPC	16	LOW (0-25 carbon atoms)	0	LOW (0-6 double covalent bonds)
C24H52NO6P	LPC O-16:0	RKKJZVVEVRCBJA-UHFFFAOYSA-N	45479288	1366979397	18°C	Lysophosphatidylcholine	LPC	16	LOW (0-25 carbon atoms)	0	LOW (0-6 double covalent bonds)
C24H52NO6P	LPC O-16:0	RKKJZVVEVRCBJA-UHFFFAOYSA-N	45479288	372633749.3	26°C	Lysophosphatidylcholine	LPC	16	LOW (0-25 carbon atoms)	0	LOW (0-6 double covalent bonds)
C24H52NO6P	LPC O-16:0	RKKJZVVEVRCBJA-UHFFFAOYSA-N	45479288	342178037.9	26°C	Lysophosphatidylcholine	LPC	16	LOW (0-25 carbon atoms)	0	LOW (0-6 double covalent bonds)
C24H52NO6P	LPC O-16:0	RKKJZVVEVRCBJA-UHFFFAOYSA-N	45479288	1623564911	26°C	Lysophosphatidylcholine	LPC	16	LOW (0-25 carbon atoms)	0	LOW (0-6 double covalent bonds)
C24H52NO6P	LPC O-16:0	RKKJZVVEVRCBJA-UHFFFAOYSA-N	45479288	132108587.5	26°C	Lysophosphatidylcholine	LPC	16	LOW (0-25 carbon atoms)	0	LOW (0-6 double covalent bonds)
C24H52NO6P	LPC O-16:0	RKKJZVVEVRCBJA-UHFFFAOYSA-N	45479288	127160604.7	34°C	Lysophosphatidylcholine	LPC	16	LOW (0-25 carbon atoms)	0	LOW (0-6 double covalent bonds)
C24H52NO6P	LPC O-16:0	RKKJZVVEVRCBJA-UHFFFAOYSA-N	45479288	20598642.76	34°C	Lysophosphatidylcholine	LPC	16	LOW (0-25 carbon atoms)	0	LOW (0-6 double covalent bonds)
C24H52NO6P	LPC O-16:0	RKKJZVVEVRCBJA-UHFFFAOYSA-N	45479288	36765707.62	34°C	Lysophosphatidylcholine	LPC	16	LOW (0-25 carbon atoms)	0	LOW (0-6 double covalent bonds)
C24H52NO6P	LPC O-16:0	RKKJZVVEVRCBJA-UHFFFAOYSA-N	45479288	71318919.26	34°C	Lysophosphatidylcholine	LPC	16	LOW (0-25 carbon atoms)	0	LOW (0-6 double covalent bonds)
C25H42NO7P	LPE 20:5	KCWGBXXAJHVZNN-UHFFFAOYSA-N	No result	1018897423	18°C	Lysophosphatidylethanolamine	LPE	20	LOW (0-25 carbon atoms)	5	LOW (0-6 double covalent bonds)
C25H42NO7P	LPE 20:5	KCWGBXXAJHVZNN-UHFFFAOYSA-N	No result	4745880844	18°C	Lysophosphatidylethanolamine	LPE	20	LOW (0-25 carbon atoms)	5	LOW (0-6 double covalent bonds)
C25H42NO7P	LPE 20:5	KCWGBXXAJHVZNN-UHFFFAOYSA-N	No result	6663138027	18°C	Lysophosphatidylethanolamine	LPE	20	LOW (0-25 carbon atoms)	5	LOW (0-6 double covalent bonds)
C25H42NO7P	LPE 20:5	KCWGBXXAJHVZNN-UHFFFAOYSA-N	No result	4096965454	18°C	Lysophosphatidylethanolamine	LPE	20	LOW (0-25 carbon atoms)	5	LOW (0-6 double covalent bonds)
C25H42NO7P	LPE 20:5	KCWGBXXAJHVZNN-UHFFFAOYSA-N	No result	5317865634	26°C	Lysophosphatidylethanolamine	LPE	20	LOW (0-25 carbon atoms)	5	LOW (0-6 double covalent bonds)
C25H42NO7P	LPE 20:5	KCWGBXXAJHVZNN-UHFFFAOYSA-N	No result	3088096103	26°C	Lysophosphatidylethanolamine	LPE	20	LOW (0-25 carbon atoms)	5	LOW (0-6 double covalent bonds)
C25H42NO7P	LPE 20:5	KCWGBXXAJHVZNN-UHFFFAOYSA-N	No result	1790822748	26°C	Lysophosphatidylethanolamine	LPE	20	LOW (0-25 carbon atoms)	5	LOW (0-6 double covalent bonds)
C25H42NO7P	LPE 20:5	KCWGBXXAJHVZNN-UHFFFAOYSA-N	No result	1329572968	26°C	Lysophosphatidylethanolamine	LPE	20	LOW (0-25 carbon atoms)	5	LOW (0-6 double covalent bonds)
C25H42NO7P	LPE 20:5	KCWGBXXAJHVZNN-UHFFFAOYSA-N	No result	3239432144	34°C	Lysophosphatidylethanolamine	LPE	20	LOW (0-25 carbon atoms)	5	LOW (0-6 double covalent bonds)
C25H42NO7P	LPE 20:5	KCWGBXXAJHVZNN-UHFFFAOYSA-N	No result	2218754449	34°C	Lysophosphatidylethanolamine	LPE	20	LOW (0-25 carbon atoms)	5	LOW (0-6 double covalent bonds)
C25H42NO7P	LPE 20:5	KCWGBXXAJHVZNN-UHFFFAOYSA-N	No result	285443343	34°C	Lysophosphatidylethanolamine	LPE	20	LOW (0-25 carbon atoms)	5	LOW (0-6 double covalent bonds)
C25H42NO7P	LPE 20:5	KCWGBXXAJHVZNN-UHFFFAOYSA-N	No result	6019224993	34°C	Lysophosphatidylethanolamine	LPE	20	LOW (0-25 carbon atoms)	5	LOW (0-6 double covalent bonds)
C25H44NO7P	LPE 20:4	JPNPIRVRGLGTRE-UHFFFAOYSA-N	No result	2660265.39	18°C	Lysophosphatidylethanolamine	LPE	20	LOW (0-25 carbon atoms)	4	LOW (0-6 double covalent bonds)
C25H44NO7P	LPE 20:4	JPNPIRVRGLGTRE-UHFFFAOYSA-N	No result	1262390.22	18°C	Lysophosphatidylethanolamine	LPE	20	LOW (0-25 carbon atoms)	4	LOW (0-6 double covalent bonds)
C25H44NO7P	LPE 20:4	JPNPIRVRGLGTRE-UHFFFAOYSA-N	No result	2181282025	18°C	Lysophosphatidylethanolamine	LPE	20	LOW (0-25 carbon atoms)	4	LOW (0-6 double covalent bonds)
C25H44NO7P	LPE 20:4	JPNPIRVRGLGTRE-UHFFFAOYSA-N	No result	11413268.56	18°C	Lysophosphatidylethanolamine	LPE	20	LOW (0-25 carbon atoms)	4	LOW (0-6 double covalent bonds)
C25H44NO7P	LPE 20:4	JPNPIRVRGLGTRE-UHFFFAOYSA-N	No result	2252291554	26°C	Lysophosphatidylethanolamine	LPE	20	LOW (0-25 carbon atoms)	4	LOW (0-6 double covalent bonds)
C25H44NO7P	LPE 20:4	JPNPIRVRGLGTRE-UHFFFAOYSA-N	No result	1583239961	26°C	Lysophosphatidylethanolamine	LPE	20	LOW (0-25 carbon atoms)	4	LOW (0-6 double covalent bonds)
C25H44NO7P	LPE 20:4	JPNPIRVRGLGTRE-UHFFFAOYSA-N	No result	5574431406	26°C	Lysophosphatidylethanolamine	LPE	20	LOW (0-25 carbon atoms)	4	LOW (0-6 double covalent bonds)
C25H44NO7P	LPE 20:4	JPNPIRVRGLGTRE-UHFFFAOYSA-N	No result	4212783061	26°C	Lysophosphatidylethanolamine	LPE	20	LOW (0-25 carbon atoms)	4	LOW (0-6 double covalent bonds)
C25H44NO7P	LPE 20:4	JPNPIRVRGLGTRE-UHFFFAOYSA-N	No result	2789767156	34°C	Lysophosphatidylethanolamine	LPE	20	LOW (0-25 carbon atoms)	4	LOW (0-6 double covalent bonds)
C25H44NO7P	LPE 20:4	JPNPIRVRGLGTRE-UHFFFAOYSA-N	No result	2361590145	34°C	Lysophosphatidylethanolamine	LPE	20	LOW (0-25 carbon atoms)	4	LOW (0-6 double covalent bonds)
C25H44NO7P	LPE 20:4	JPNPIRVRGLGTRE-UHFFFAOYSA-N	No result	2697056828	34°C	Lysophosphatidylethanolamine	LPE	20	LOW (0-25 carbon atoms)	4	LOW (0-6 double covalent bonds)
C25H44NO7P	LPE 20:4	JPNPIRVRGLGTRE-UHFFFAOYSA-N	No result	4856218.95	34°C	Lysophosphatidylethanolamine	LPE	20	LOW (0-25 carbon atoms)	4	LOW (0-6 double covalent bonds)
C25H46NO7P	LPE 20:3	UEONHLLDVDPRRN-UHFFFAOYSA-N	No result	8178666295	18°C	Lysophosphatidylethanolamine	LPE	20	LOW (0-25 carbon atoms)	3	LOW (0-6 double covalent bonds)
C25H46NO7P	LPE 20:3	UEONHLLDVDPRRN-UHFFFAOYSA-N	No result	483136888	18°C	Lysophosphatidylethanolamine	LPE	20	LOW (0-25 carbon atoms)	3	LOW (0-6 double covalent bonds)
C25H46NO7P	LPE 20:3	UEONHLLDVDPRRN-UHFFFAOYSA-N	No result	8322952743	18°C	Lysophosphatidylethanolamine	LPE	20	LOW (0-25 carbon atoms)	3	LOW (0-6 double covalent bonds)
C25H46NO7P	LPE 20:3	UEONHLLDVDPRRN-UHFFFAOYSA-N	No result	4295483611	18°C	Lysophosphatidylethanolamine	LPE	20	LOW (0-25 carbon atoms)	3	LOW (0-6 double covalent bonds)
C25H46NO7P	LPE 20:3	UEONHLLDVDPRRN-UHFFFAOYSA-N	No result	8766747633	26°C	Lysophosphatidylethanolamine	LPE	20	LOW (0-25 carbon atoms)	3	LOW (0-6 double covalent bonds)
C25H46NO7P	LPE 20:3	UEONHLLDVDPRRN-UHFFFAOYSA-N	No result	5249205898	26°C	Lysophosphatidylethanolamine	LPE	20	LOW (0-25 carbon atoms)	3	LOW (0-6 double covalent bonds)
C25H46NO7P	LPE 20:3	UEONHLLDVDPRRN-UHFFFAOYSA-N	No result	1092121491	26°C	Lysophosphatidylethanolamine	LPE	20	LOW (0-25 carbon atoms)	3	LOW (0-6 double covalent bonds)
C25H46NO7P	LPE 20:3	UEONHLLDVDPRRN-UHFFFAOYSA-N	No result	1010555864	26°C	Lysophosphatidylethanolamine	LPE	20	LOW (0-25 carbon atoms)	3	LOW (0-6 double covalent bonds)
C25H46NO7P	LPE 20:3	UEONHLLDVDPRRN-UHFFFAOYSA-N	No result	9133113827	34°C	Lysophosphatidylethanolamine	LPE	20	LOW (0-25 carbon atoms)	3	LOW (0-6 double covalent bonds)
C25H46NO7P	LPE 20:3	UEONHLLDVDPRRN-UHFFFAOYSA-N	No result	537283451	34°C	Lysophosphatidylethanolamine	LPE	20	LOW (0-25 carbon atoms)	3	LOW (0-6 double covalent bonds)
C25H46NO7P	LPE 20:3	UEONHLLDVDPRRN-UHFFFAOYSA-N	No result	9906470093	34°C	Lysophosphatidylethanolamine	LPE	20	LOW (0-25 carbon atoms)	3	LOW (0-6 double covalent bonds)
C25H46NO7P	LPE 20:3	UEONHLLDVDPRRN-UHFFFAOYSA-N	No result	1450268775	34°C	Lysophosphatidylethanolamine	LPE	20	LOW (0-25 carbon atoms)	3	LOW (0-6 double covalent bonds)
C25H48NO7P	LPC 17:2	GYPQKMKDLBCBMB-UHFFFAOYSA-N	No result	453198181	18°C	Lysophosphatidylcholine	LPC	17	LOW (0-25 carbon atoms)	2	LOW (0-6 double covalent bonds)
C25H48NO7P	LPC 17:2	GYPQKMKDLBCBMB-UHFFFAOYSA-N	No result	3103590468	18°C	Lysophosphatidylcholine	LPC	17	LOW (0-25 carbon atoms)	2	LOW (0-6 double covalent bonds)
C25H48NO7P	LPC 17:2	GYPQKMKDLBCBMB-UHFFFAOYSA-N	No result	4002348777	18°C	Lysophosphatidylcholine	LPC	17	LOW (0-25 carbon atoms)	2	LOW (0-6 double covalent bonds)
C25H48NO7P	LPC 17:2	GYPQKMKDLBCBMB-UHFFFAOYSA-N	No result	1925537.96	18°C	Lysophosphatidylcholine	LPC	17	LOW (0-25 carbon atoms)	2	LOW (0-6 double covalent bonds)
C25H48NO7P	LPC 17:2	GYPQKMKDLBCBMB-UHFFFAOYSA-N	No result	6355390738	26°C	Lysophosphatidylcholine	LPC	17	LOW (0-25 carbon atoms)	2	LOW (0-6 double covalent bonds)
C25H48NO7P	LPC 17:2	GYPQKMKDLBCBMB-UHFFFAOYSA-N	No result	4877337473	26°C	Lysophosphatidylcholine	LPC	17	LOW (0-25 carbon atoms)	2	LOW (0-6 double covalent bonds)
C25H48NO7P	LPC 17:2	GYPQKMKDLBCBMB-UHFFFAOYSA-N	No result	3599315187	26°C	Lysophosphatidylcholine	LPC	17	LOW (0-25 carbon atoms)	2	LOW (0-6 double covalent bonds)
C25H48NO7P	LPC 17:2	GYPQKMKDLBCBMB-UHFFFAOYSA-N	No result	6085211045	26°C	Lysophosphatidylcholine	LPC	17	LOW (0-25 carbon atoms)	2	LOW (0-6 double covalent bonds)
C25H48NO7P	LPC 17:2	GYPQKMKDLBCBMB-UHFFFAOYSA-N	No result	7920579166	34°C	Lysophosphatidylcholine	LPC	17	LOW (0-25 carbon atoms)	2	LOW (0-6 double covalent bonds)
C25H48NO7P	LPC 17:2	GYPQKMKDLBCBMB-UHFFFAOYSA-N	No result	2269133943	34°C	Lysophosphatidylcholine	LPC	17	LOW (0-25 carbon atoms)	2	LOW (0-6 double covalent bonds)
C25H48NO7P	LPC 17:2	GYPQKMKDLBCBMB-UHFFFAOYSA-N	No result	293936464	34°C	Lysophosphatidylcholine	LPC	17	LOW (0-25 carbon atoms)	2	LOW (0-6 double covalent bonds)
C25H48NO7P	LPC 17:2	GYPQKMKDLBCBMB-UHFFFAOYSA-N	No result	5835636181	34°C	Lysophosphatidylcholine	LPC	17	LOW (0-25 carbon atoms)	2	LOW (0-6 double covalent bonds)
C25H48NO8P	PC 17:1	SMJDWVDTZSNYBA-UHFFFAOYSA-N	No result	152014023.5	18°C	Phosphatidylcholine	PC	17	LOW (0-25 carbon atoms)	1	LOW (0-6 double covalent bonds)
C25H48NO8P	PC 17:1	SMJDWVDTZSNYBA-UHFFFAOYSA-N	No result	42136952.05	18°C	Phosphatidylcholine	PC	17	LOW (0-25 carbon atoms)	1	LOW (0-6 double covalent bonds)
C25H48NO8P	PC 17:1	SMJDWVDTZSNYBA-UHFFFAOYSA-N	No result	46479148.95	18°C	Phosphatidylcholine	PC	17	LOW (0-25 carbon atoms)	1	LOW (0-6 double covalent bonds)
C25H48NO8P	PC 17:1	SMJDWVDTZSNYBA-UHFFFAOYSA-N	No result	484846447.2	18°C	Phosphatidylcholine	PC	17	LOW (0-25 carbon atoms)	1	LOW (0-6 double covalent bonds)
C25H48NO8P	PC 17:1	SMJDWVDTZSNYBA-UHFFFAOYSA-N	No result	146567691.1	26°C	Phosphatidylcholine	PC	17	LOW (0-25 carbon atoms)	1	LOW (0-6 double covalent bonds)
C25H48NO8P	PC 17:1	SMJDWVDTZSNYBA-UHFFFAOYSA-N	No result	39873872.86	26°C	Phosphatidylcholine	PC	17	LOW (0-25 carbon atoms)	1	LOW (0-6 double covalent bonds)
C25H48NO8P	PC 17:1	SMJDWVDTZSNYBA-UHFFFAOYSA-N	No result	5585927266	26°C	Phosphatidylcholine	PC	17	LOW (0-25 carbon atoms)	1	LOW (0-6 double covalent bonds)
C25H48NO8P	PC 17:1	SMJDWVDTZSNYBA-UHFFFAOYSA-N	No result	170327088.1	26°C	Phosphatidylcholine	PC	17	LOW (0-25 carbon atoms)	1	LOW (0-6 double covalent bonds)
C25H48NO8P	PC 17:1	SMJDWVDTZSNYBA-UHFFFAOYSA-N	No result	67306782.74	34°C	Phosphatidylcholine	PC	17	LOW (0-25 carbon atoms)	1	LOW (0-6 double covalent bonds)
C25H48NO8P	PC 17:1	SMJDWVDTZSNYBA-UHFFFAOYSA-N	No result	507512350.3	34°C	Phosphatidylcholine	PC	17	LOW (0-25 carbon atoms)	1	LOW (0-6 double covalent bonds)
C25H48NO8P	PC 17:1	SMJDWVDTZSNYBA-UHFFFAOYSA-N	No result	73353905.43	34°C	Phosphatidylcholine	PC	17	LOW (0-25 carbon atoms)	1	LOW (0-6 double covalent bonds)
C25H48NO8P	PC 17:1	SMJDWVDTZSNYBA-UHFFFAOYSA-N	No result	16039653.91	34°C	Phosphatidylcholine	PC	17	LOW (0-25 carbon atoms)	1	LOW (0-6 double covalent bonds)
C25H48O2	FA 25:1	DZLXTCFDFPGICK-UHFFFAOYSA-N	No result	2041180261	18°C	Fatty Acid	FA	25	LOW (0-25 carbon atoms)	1	LOW (0-6 double covalent bonds)
C25H48O2	FA 25:1	DZLXTCFDFPGICK-UHFFFAOYSA-N	No result	5284804005	18°C	Fatty Acid	FA	25	LOW (0-25 carbon atoms)	1	LOW (0-6 double covalent bonds)
C25H48O2	FA 25:1	DZLXTCFDFPGICK-UHFFFAOYSA-N	No result	6596463505	18°C	Fatty Acid	FA	25	LOW (0-25 carbon atoms)	1	LOW (0-6 double covalent bonds)
C25H48O2	FA 25:1	DZLXTCFDFPGICK-UHFFFAOYSA-N	No result	1059446422	18°C	Fatty Acid	FA	25	LOW (0-25 carbon atoms)	1	LOW (0-6 double covalent bonds)
C25H48O2	FA 25:1	DZLXTCFDFPGICK-UHFFFAOYSA-N	No result	1029918558	26°C	Fatty Acid	FA	25	LOW (0-25 carbon atoms)	1	LOW (0-6 double covalent bonds)
C25H48O2	FA 25:1	DZLXTCFDFPGICK-UHFFFAOYSA-N	No result	8580100343	26°C	Fatty Acid	FA	25	LOW (0-25 carbon atoms)	1	LOW (0-6 double covalent bonds)
C25H48O2	FA 25:1	DZLXTCFDFPGICK-UHFFFAOYSA-N	No result	1398564442	26°C	Fatty Acid	FA	25	LOW (0-25 carbon atoms)	1	LOW (0-6 double covalent bonds)
C25H48O2	FA 25:1	DZLXTCFDFPGICK-UHFFFAOYSA-N	No result	2758639684	26°C	Fatty Acid	FA	25	LOW (0-25 carbon atoms)	1	LOW (0-6 double covalent bonds)
C25H48O2	FA 25:1	DZLXTCFDFPGICK-UHFFFAOYSA-N	No result	3479493696	34°C	Fatty Acid	FA	25	LOW (0-25 carbon atoms)	1	LOW (0-6 double covalent bonds)
C25H48O2	FA 25:1	DZLXTCFDFPGICK-UHFFFAOYSA-N	No result	1532644043	34°C	Fatty Acid	FA	25	LOW (0-25 carbon atoms)	1	LOW (0-6 double covalent bonds)
C25H48O2	FA 25:1	DZLXTCFDFPGICK-UHFFFAOYSA-N	No result	2305004795	34°C	Fatty Acid	FA	25	LOW (0-25 carbon atoms)	1	LOW (0-6 double covalent bonds)
C25H48O2	FA 25:1	DZLXTCFDFPGICK-UHFFFAOYSA-N	No result	2372201405	34°C	Fatty Acid	FA	25	LOW (0-25 carbon atoms)	1	LOW (0-6 double covalent bonds)
C25H50NO6P	LPE O-20:2	UGFIKRVIGIJWOZ-UHFFFAOYSA-N	No result	1150029902	18°C	Lysophosphatidylethanolamine	LPE	20	LOW (0-25 carbon atoms)	2	LOW (0-6 double covalent bonds)
C25H50NO6P	LPE O-20:2	UGFIKRVIGIJWOZ-UHFFFAOYSA-N	No result	3125236058	18°C	Lysophosphatidylethanolamine	LPE	20	LOW (0-25 carbon atoms)	2	LOW (0-6 double covalent bonds)
C25H50NO6P	LPE O-20:2	UGFIKRVIGIJWOZ-UHFFFAOYSA-N	No result	2482624498	18°C	Lysophosphatidylethanolamine	LPE	20	LOW (0-25 carbon atoms)	2	LOW (0-6 double covalent bonds)
C25H50NO6P	LPE O-20:2	UGFIKRVIGIJWOZ-UHFFFAOYSA-N	No result	2598147904	18°C	Lysophosphatidylethanolamine	LPE	20	LOW (0-25 carbon atoms)	2	LOW (0-6 double covalent bonds)
C25H50NO6P	LPE O-20:2	UGFIKRVIGIJWOZ-UHFFFAOYSA-N	No result	2626719919	26°C	Lysophosphatidylethanolamine	LPE	20	LOW (0-25 carbon atoms)	2	LOW (0-6 double covalent bonds)
C25H50NO6P	LPE O-20:2	UGFIKRVIGIJWOZ-UHFFFAOYSA-N	No result	1969273056	26°C	Lysophosphatidylethanolamine	LPE	20	LOW (0-25 carbon atoms)	2	LOW (0-6 double covalent bonds)
C25H50NO6P	LPE O-20:2	UGFIKRVIGIJWOZ-UHFFFAOYSA-N	No result	4431662389	26°C	Lysophosphatidylethanolamine	LPE	20	LOW (0-25 carbon atoms)	2	LOW (0-6 double covalent bonds)
C25H50NO6P	LPE O-20:2	UGFIKRVIGIJWOZ-UHFFFAOYSA-N	No result	2895816069	26°C	Lysophosphatidylethanolamine	LPE	20	LOW (0-25 carbon atoms)	2	LOW (0-6 double covalent bonds)
C25H50NO6P	LPE O-20:2	UGFIKRVIGIJWOZ-UHFFFAOYSA-N	No result	1386027615	34°C	Lysophosphatidylethanolamine	LPE	20	LOW (0-25 carbon atoms)	2	LOW (0-6 double covalent bonds)
C25H50NO6P	LPE O-20:2	UGFIKRVIGIJWOZ-UHFFFAOYSA-N	No result	1013251122	34°C	Lysophosphatidylethanolamine	LPE	20	LOW (0-25 carbon atoms)	2	LOW (0-6 double covalent bonds)
C25H50NO6P	LPE O-20:2	UGFIKRVIGIJWOZ-UHFFFAOYSA-N	No result	1507320938	34°C	Lysophosphatidylethanolamine	LPE	20	LOW (0-25 carbon atoms)	2	LOW (0-6 double covalent bonds)
C25H50NO6P	LPE O-20:2	UGFIKRVIGIJWOZ-UHFFFAOYSA-N	No result	9802634404	34°C	Lysophosphatidylethanolamine	LPE	20	LOW (0-25 carbon atoms)	2	LOW (0-6 double covalent bonds)
C25H50NO7P	LPC 17:1	LPMGFNAQZPADDZ-UHFFFAOYSA-N	No result	3155531304	18°C	Lysophosphatidylcholine	LPC	17	LOW (0-25 carbon atoms)	1	LOW (0-6 double covalent bonds)
C25H50NO7P	LPC 17:1	LPMGFNAQZPADDZ-UHFFFAOYSA-N	No result	2700736073	18°C	Lysophosphatidylcholine	LPC	17	LOW (0-25 carbon atoms)	1	LOW (0-6 double covalent bonds)
C25H50NO7P	LPC 17:1	LPMGFNAQZPADDZ-UHFFFAOYSA-N	No result	3160822514	18°C	Lysophosphatidylcholine	LPC	17	LOW (0-25 carbon atoms)	1	LOW (0-6 double covalent bonds)
C25H50NO7P	LPC 17:1	LPMGFNAQZPADDZ-UHFFFAOYSA-N	No result	14144971.1	18°C	Lysophosphatidylcholine	LPC	17	LOW (0-25 carbon atoms)	1	LOW (0-6 double covalent bonds)
C25H50NO7P	LPC 17:1	LPMGFNAQZPADDZ-UHFFFAOYSA-N	No result	4740853501	26°C	Lysophosphatidylcholine	LPC	17	LOW (0-25 carbon atoms)	1	LOW (0-6 double covalent bonds)
C25H50NO7P	LPC 17:1	LPMGFNAQZPADDZ-UHFFFAOYSA-N	No result	3944532701	26°C	Lysophosphatidylcholine	LPC	17	LOW (0-25 carbon atoms)	1	LOW (0-6 double covalent bonds)
C25H50NO7P	LPC 17:1	LPMGFNAQZPADDZ-UHFFFAOYSA-N	No result	3291108121	26°C	Lysophosphatidylcholine	LPC	17	LOW (0-25 carbon atoms)	1	LOW (0-6 double covalent bonds)
C25H50NO7P	LPC 17:1	LPMGFNAQZPADDZ-UHFFFAOYSA-N	No result	4181168081	26°C	Lysophosphatidylcholine	LPC	17	LOW (0-25 carbon atoms)	1	LOW (0-6 double covalent bonds)
C25H50NO7P	LPC 17:1	LPMGFNAQZPADDZ-UHFFFAOYSA-N	No result	4604418115	34°C	Lysophosphatidylcholine	LPC	17	LOW (0-25 carbon atoms)	1	LOW (0-6 double covalent bonds)
C25H50NO7P	LPC 17:1	LPMGFNAQZPADDZ-UHFFFAOYSA-N	No result	1662284.36	34°C	Lysophosphatidylcholine	LPC	17	LOW (0-25 carbon atoms)	1	LOW (0-6 double covalent bonds)
C25H50NO7P	LPC 17:1	LPMGFNAQZPADDZ-UHFFFAOYSA-N	No result	2244286804	34°C	Lysophosphatidylcholine	LPC	17	LOW (0-25 carbon atoms)	1	LOW (0-6 double covalent bonds)
C25H50NO7P	LPC 17:1	LPMGFNAQZPADDZ-UHFFFAOYSA-N	No result	3314690155	34°C	Lysophosphatidylcholine	LPC	17	LOW (0-25 carbon atoms)	1	LOW (0-6 double covalent bonds)
C25H50O2	FA 25:0	MWMPEAHGUXCSMY-UHFFFAOYSA-N	10468	5080889753	18°C	Fatty Acid	FA	25	LOW (0-25 carbon atoms)	0	LOW (0-6 double covalent bonds)
C25H50O2	FA 25:0	MWMPEAHGUXCSMY-UHFFFAOYSA-N	10468	1133835421	18°C	Fatty Acid	FA	25	LOW (0-25 carbon atoms)	0	LOW (0-6 double covalent bonds)
C25H50O2	FA 25:0	MWMPEAHGUXCSMY-UHFFFAOYSA-N	10468	1248066558	18°C	Fatty Acid	FA	25	LOW (0-25 carbon atoms)	0	LOW (0-6 double covalent bonds)
C25H50O2	FA 25:0	MWMPEAHGUXCSMY-UHFFFAOYSA-N	10468	1796591102	18°C	Fatty Acid	FA	25	LOW (0-25 carbon atoms)	0	LOW (0-6 double covalent bonds)
C25H50O2	FA 25:0	MWMPEAHGUXCSMY-UHFFFAOYSA-N	10468	1705180.53	26°C	Fatty Acid	FA	25	LOW (0-25 carbon atoms)	0	LOW (0-6 double covalent bonds)
C25H50O2	FA 25:0	MWMPEAHGUXCSMY-UHFFFAOYSA-N	10468	1563006256	26°C	Fatty Acid	FA	25	LOW (0-25 carbon atoms)	0	LOW (0-6 double covalent bonds)
C25H50O2	FA 25:0	MWMPEAHGUXCSMY-UHFFFAOYSA-N	10468	1106879907	26°C	Fatty Acid	FA	25	LOW (0-25 carbon atoms)	0	LOW (0-6 double covalent bonds)
C25H50O2	FA 25:0	MWMPEAHGUXCSMY-UHFFFAOYSA-N	10468	6659722187	26°C	Fatty Acid	FA	25	LOW (0-25 carbon atoms)	0	LOW (0-6 double covalent bonds)
C25H50O2	FA 25:0	MWMPEAHGUXCSMY-UHFFFAOYSA-N	10468	8216492749	34°C	Fatty Acid	FA	25	LOW (0-25 carbon atoms)	0	LOW (0-6 double covalent bonds)
C25H50O2	FA 25:0	MWMPEAHGUXCSMY-UHFFFAOYSA-N	10468	4569839503	34°C	Fatty Acid	FA	25	LOW (0-25 carbon atoms)	0	LOW (0-6 double covalent bonds)
C25H50O2	FA 25:0	MWMPEAHGUXCSMY-UHFFFAOYSA-N	10468	6066789437	34°C	Fatty Acid	FA	25	LOW (0-25 carbon atoms)	0	LOW (0-6 double covalent bonds)
C25H50O2	FA 25:0	MWMPEAHGUXCSMY-UHFFFAOYSA-N	10468	6633673517	34°C	Fatty Acid	FA	25	LOW (0-25 carbon atoms)	0	LOW (0-6 double covalent bonds)
C25H50O4	MG 22:0	OKMWKBLSFKFYGZ-UHFFFAOYSA-N	5362585	3264082945	18°C	Monoglyceride	MG	22	LOW (0-25 carbon atoms)	0	LOW (0-6 double covalent bonds)
C25H50O4	MG 22:0	OKMWKBLSFKFYGZ-UHFFFAOYSA-N	5362585	5574044629	18°C	Monoglyceride	MG	22	LOW (0-25 carbon atoms)	0	LOW (0-6 double covalent bonds)
C25H50O4	MG 22:0	OKMWKBLSFKFYGZ-UHFFFAOYSA-N	5362585	1914410968	18°C	Monoglyceride	MG	22	LOW (0-25 carbon atoms)	0	LOW (0-6 double covalent bonds)
C25H50O4	MG 22:0	OKMWKBLSFKFYGZ-UHFFFAOYSA-N	5362585	1057867506	18°C	Monoglyceride	MG	22	LOW (0-25 carbon atoms)	0	LOW (0-6 double covalent bonds)
C25H50O4	MG 22:0	OKMWKBLSFKFYGZ-UHFFFAOYSA-N	5362585	1799819264	26°C	Monoglyceride	MG	22	LOW (0-25 carbon atoms)	0	LOW (0-6 double covalent bonds)
C25H50O4	MG 22:0	OKMWKBLSFKFYGZ-UHFFFAOYSA-N	5362585	2571037731	26°C	Monoglyceride	MG	22	LOW (0-25 carbon atoms)	0	LOW (0-6 double covalent bonds)
C25H50O4	MG 22:0	OKMWKBLSFKFYGZ-UHFFFAOYSA-N	5362585	2269978071	26°C	Monoglyceride	MG	22	LOW (0-25 carbon atoms)	0	LOW (0-6 double covalent bonds)
C25H50O4	MG 22:0	OKMWKBLSFKFYGZ-UHFFFAOYSA-N	5362585	2005448218	26°C	Monoglyceride	MG	22	LOW (0-25 carbon atoms)	0	LOW (0-6 double covalent bonds)
C25H50O4	MG 22:0	OKMWKBLSFKFYGZ-UHFFFAOYSA-N	5362585	2311808393	34°C	Monoglyceride	MG	22	LOW (0-25 carbon atoms)	0	LOW (0-6 double covalent bonds)
C25H50O4	MG 22:0	OKMWKBLSFKFYGZ-UHFFFAOYSA-N	5362585	2926069239	34°C	Monoglyceride	MG	22	LOW (0-25 carbon atoms)	0	LOW (0-6 double covalent bonds)
C25H50O4	MG 22:0	OKMWKBLSFKFYGZ-UHFFFAOYSA-N	5362585	1408687617	34°C	Monoglyceride	MG	22	LOW (0-25 carbon atoms)	0	LOW (0-6 double covalent bonds)
C25H50O4	MG 22:0	OKMWKBLSFKFYGZ-UHFFFAOYSA-N	5362585	1698735618	34°C	Monoglyceride	MG	22	LOW (0-25 carbon atoms)	0	LOW (0-6 double covalent bonds)
C25H52NO6P	LPC O-17:1	GUDAIUDDGSMOKK-UHFFFAOYSA-N	No result	2274322104	18°C	Lysophosphatidylcholine	LPC	17	LOW (0-25 carbon atoms)	1	LOW (0-6 double covalent bonds)
C25H52NO6P	LPC O-17:1	GUDAIUDDGSMOKK-UHFFFAOYSA-N	No result	1079430571	18°C	Lysophosphatidylcholine	LPC	17	LOW (0-25 carbon atoms)	1	LOW (0-6 double covalent bonds)
C25H52NO6P	LPC O-17:1	GUDAIUDDGSMOKK-UHFFFAOYSA-N	No result	1812368086	18°C	Lysophosphatidylcholine	LPC	17	LOW (0-25 carbon atoms)	1	LOW (0-6 double covalent bonds)
C25H52NO6P	LPC O-17:1	GUDAIUDDGSMOKK-UHFFFAOYSA-N	No result	11460974.26	18°C	Lysophosphatidylcholine	LPC	17	LOW (0-25 carbon atoms)	1	LOW (0-6 double covalent bonds)
C25H52NO6P	LPE O-20:1	GBHFCJJMZAWCCH-UHFFFAOYSA-N	No result	2317916543	18°C	Lysophosphatidylethanolamine	LPE	20	LOW (0-25 carbon atoms)	1	LOW (0-6 double covalent bonds)
C25H52NO6P	LPE O-20:1	GBHFCJJMZAWCCH-UHFFFAOYSA-N	No result	7027506864	18°C	Lysophosphatidylethanolamine	LPE	20	LOW (0-25 carbon atoms)	1	LOW (0-6 double covalent bonds)
C25H52NO6P	LPE O-20:1	GBHFCJJMZAWCCH-UHFFFAOYSA-N	No result	7031656407	18°C	Lysophosphatidylethanolamine	LPE	20	LOW (0-25 carbon atoms)	1	LOW (0-6 double covalent bonds)
C25H52NO6P	LPE O-20:1	GBHFCJJMZAWCCH-UHFFFAOYSA-N	No result	8694568007	18°C	Lysophosphatidylethanolamine	LPE	20	LOW (0-25 carbon atoms)	1	LOW (0-6 double covalent bonds)
C25H52NO6P	LPC O-17:1	GUDAIUDDGSMOKK-UHFFFAOYSA-N	No result	2741895565	26°C	Lysophosphatidylcholine	LPC	17	LOW (0-25 carbon atoms)	1	LOW (0-6 double covalent bonds)
C25H52NO6P	LPC O-17:1	GUDAIUDDGSMOKK-UHFFFAOYSA-N	No result	2468951451	26°C	Lysophosphatidylcholine	LPC	17	LOW (0-25 carbon atoms)	1	LOW (0-6 double covalent bonds)
C25H52NO6P	LPC O-17:1	GUDAIUDDGSMOKK-UHFFFAOYSA-N	No result	3383077381	26°C	Lysophosphatidylcholine	LPC	17	LOW (0-25 carbon atoms)	1	LOW (0-6 double covalent bonds)
C25H52NO6P	LPC O-17:1	GUDAIUDDGSMOKK-UHFFFAOYSA-N	No result	8350770323	26°C	Lysophosphatidylcholine	LPC	17	LOW (0-25 carbon atoms)	1	LOW (0-6 double covalent bonds)
C25H52NO6P	LPE O-20:1	GBHFCJJMZAWCCH-UHFFFAOYSA-N	No result	8291804494	26°C	Lysophosphatidylethanolamine	LPE	20	LOW (0-25 carbon atoms)	1	LOW (0-6 double covalent bonds)
C25H52NO6P	LPE O-20:1	GBHFCJJMZAWCCH-UHFFFAOYSA-N	No result	6939802218	26°C	Lysophosphatidylethanolamine	LPE	20	LOW (0-25 carbon atoms)	1	LOW (0-6 double covalent bonds)
C25H52NO6P	LPE O-20:1	GBHFCJJMZAWCCH-UHFFFAOYSA-N	No result	1614367853	26°C	Lysophosphatidylethanolamine	LPE	20	LOW (0-25 carbon atoms)	1	LOW (0-6 double covalent bonds)
C25H52NO6P	LPE O-20:1	GBHFCJJMZAWCCH-UHFFFAOYSA-N	No result	7671531558	26°C	Lysophosphatidylethanolamine	LPE	20	LOW (0-25 carbon atoms)	1	LOW (0-6 double covalent bonds)
C25H52NO6P	LPC O-17:1	GUDAIUDDGSMOKK-UHFFFAOYSA-N	No result	5793096578	34°C	Lysophosphatidylcholine	LPC	17	LOW (0-25 carbon atoms)	1	LOW (0-6 double covalent bonds)
C25H52NO6P	LPC O-17:1	GUDAIUDDGSMOKK-UHFFFAOYSA-N	No result	1532137581	34°C	Lysophosphatidylcholine	LPC	17	LOW (0-25 carbon atoms)	1	LOW (0-6 double covalent bonds)
C25H52NO6P	LPC O-17:1	GUDAIUDDGSMOKK-UHFFFAOYSA-N	No result	2378627934	34°C	Lysophosphatidylcholine	LPC	17	LOW (0-25 carbon atoms)	1	LOW (0-6 double covalent bonds)
C25H52NO6P	LPC O-17:1	GUDAIUDDGSMOKK-UHFFFAOYSA-N	No result	515630994	34°C	Lysophosphatidylcholine	LPC	17	LOW (0-25 carbon atoms)	1	LOW (0-6 double covalent bonds)
C25H52NO6P	LPE O-20:1	GBHFCJJMZAWCCH-UHFFFAOYSA-N	No result	4240718948	34°C	Lysophosphatidylethanolamine	LPE	20	LOW (0-25 carbon atoms)	1	LOW (0-6 double covalent bonds)
C25H52NO6P	LPE O-20:1	GBHFCJJMZAWCCH-UHFFFAOYSA-N	No result	3489367424	34°C	Lysophosphatidylethanolamine	LPE	20	LOW (0-25 carbon atoms)	1	LOW (0-6 double covalent bonds)
C25H52NO6P	LPE O-20:1	GBHFCJJMZAWCCH-UHFFFAOYSA-N	No result	3880572033	34°C	Lysophosphatidylethanolamine	LPE	20	LOW (0-25 carbon atoms)	1	LOW (0-6 double covalent bonds)
C25H52NO6P	LPE O-20:1	GBHFCJJMZAWCCH-UHFFFAOYSA-N	No result	261104539	34°C	Lysophosphatidylethanolamine	LPE	20	LOW (0-25 carbon atoms)	1	LOW (0-6 double covalent bonds)
C25H52NO7P	LPC 17:0	SRRQPVVYXBTRQK-UHFFFAOYSA-N	No result	9667498462	18°C	Lysophosphatidylcholine	LPC	17	LOW (0-25 carbon atoms)	0	LOW (0-6 double covalent bonds)
C25H52NO7P	LPC 17:0	SRRQPVVYXBTRQK-UHFFFAOYSA-N	No result	16956032.26	18°C	Lysophosphatidylcholine	LPC	17	LOW (0-25 carbon atoms)	0	LOW (0-6 double covalent bonds)
C25H52NO7P	LPC 17:0	SRRQPVVYXBTRQK-UHFFFAOYSA-N	No result	20894307.68	18°C	Lysophosphatidylcholine	LPC	17	LOW (0-25 carbon atoms)	0	LOW (0-6 double covalent bonds)
C25H52NO7P	LPC 17:0	SRRQPVVYXBTRQK-UHFFFAOYSA-N	No result	100711759.5	18°C	Lysophosphatidylcholine	LPC	17	LOW (0-25 carbon atoms)	0	LOW (0-6 double covalent bonds)
C25H52NO7P	LPE 20:0	HEQMDGOBDIGJOC-UHFFFAOYSA-N	24779464	3695148985	18°C	Lysophosphatidylethanolamine	LPE	20	LOW (0-25 carbon atoms)	0	LOW (0-6 double covalent bonds)
C25H52NO7P	LPE 20:0	HEQMDGOBDIGJOC-UHFFFAOYSA-N	24779464	7830841817	18°C	Lysophosphatidylethanolamine	LPE	20	LOW (0-25 carbon atoms)	0	LOW (0-6 double covalent bonds)
C25H52NO7P	LPE 20:0	HEQMDGOBDIGJOC-UHFFFAOYSA-N	24779464	1710752463	18°C	Lysophosphatidylethanolamine	LPE	20	LOW (0-25 carbon atoms)	0	LOW (0-6 double covalent bonds)
C25H52NO7P	LPE 20:0	HEQMDGOBDIGJOC-UHFFFAOYSA-N	24779464	10013916.92	18°C	Lysophosphatidylethanolamine	LPE	20	LOW (0-25 carbon atoms)	0	LOW (0-6 double covalent bonds)
C25H52NO7P	LPC 17:0	SRRQPVVYXBTRQK-UHFFFAOYSA-N	No result	36818027.84	26°C	Lysophosphatidylcholine	LPC	17	LOW (0-25 carbon atoms)	0	LOW (0-6 double covalent bonds)
C25H52NO7P	LPC 17:0	SRRQPVVYXBTRQK-UHFFFAOYSA-N	No result	29080647.35	26°C	Lysophosphatidylcholine	LPC	17	LOW (0-25 carbon atoms)	0	LOW (0-6 double covalent bonds)
C25H52NO7P	LPC 17:0	SRRQPVVYXBTRQK-UHFFFAOYSA-N	No result	705221829	26°C	Lysophosphatidylcholine	LPC	17	LOW (0-25 carbon atoms)	0	LOW (0-6 double covalent bonds)
C25H52NO7P	LPC 17:0	SRRQPVVYXBTRQK-UHFFFAOYSA-N	No result	16340064.52	26°C	Lysophosphatidylcholine	LPC	17	LOW (0-25 carbon atoms)	0	LOW (0-6 double covalent bonds)
C25H52NO7P	LPE 20:0	HEQMDGOBDIGJOC-UHFFFAOYSA-N	24779464	3151931797	26°C	Lysophosphatidylethanolamine	LPE	20	LOW (0-25 carbon atoms)	0	LOW (0-6 double covalent bonds)
C25H52NO7P	LPE 20:0	HEQMDGOBDIGJOC-UHFFFAOYSA-N	24779464	1811676396	26°C	Lysophosphatidylethanolamine	LPE	20	LOW (0-25 carbon atoms)	0	LOW (0-6 double covalent bonds)
C25H52NO7P	LPE 20:0	HEQMDGOBDIGJOC-UHFFFAOYSA-N	24779464	3570321903	26°C	Lysophosphatidylethanolamine	LPE	20	LOW (0-25 carbon atoms)	0	LOW (0-6 double covalent bonds)
C25H52NO7P	LPE 20:0	HEQMDGOBDIGJOC-UHFFFAOYSA-N	24779464	1002168326	26°C	Lysophosphatidylethanolamine	LPE	20	LOW (0-25 carbon atoms)	0	LOW (0-6 double covalent bonds)
C25H52NO7P	LPC 17:0	SRRQPVVYXBTRQK-UHFFFAOYSA-N	No result	26279767.51	34°C	Lysophosphatidylcholine	LPC	17	LOW (0-25 carbon atoms)	0	LOW (0-6 double covalent bonds)
C25H52NO7P	LPC 17:0	SRRQPVVYXBTRQK-UHFFFAOYSA-N	No result	5429310055	34°C	Lysophosphatidylcholine	LPC	17	LOW (0-25 carbon atoms)	0	LOW (0-6 double covalent bonds)
C25H52NO7P	LPC 17:0	SRRQPVVYXBTRQK-UHFFFAOYSA-N	No result	10087208.44	34°C	Lysophosphatidylcholine	LPC	17	LOW (0-25 carbon atoms)	0	LOW (0-6 double covalent bonds)
C25H52NO7P	LPC 17:0	SRRQPVVYXBTRQK-UHFFFAOYSA-N	No result	16151867.27	34°C	Lysophosphatidylcholine	LPC	17	LOW (0-25 carbon atoms)	0	LOW (0-6 double covalent bonds)
C25H52NO7P	LPE 20:0	HEQMDGOBDIGJOC-UHFFFAOYSA-N	24779464	1393845.78	34°C	Lysophosphatidylethanolamine	LPE	20	LOW (0-25 carbon atoms)	0	LOW (0-6 double covalent bonds)
C25H52NO7P	LPE 20:0	HEQMDGOBDIGJOC-UHFFFAOYSA-N	24779464	2498792955	34°C	Lysophosphatidylethanolamine	LPE	20	LOW (0-25 carbon atoms)	0	LOW (0-6 double covalent bonds)
C25H52NO7P	LPE 20:0	HEQMDGOBDIGJOC-UHFFFAOYSA-N	24779464	8593211145	34°C	Lysophosphatidylethanolamine	LPE	20	LOW (0-25 carbon atoms)	0	LOW (0-6 double covalent bonds)
C25H52NO7P	LPE 20:0	HEQMDGOBDIGJOC-UHFFFAOYSA-N	24779464	1607148554	34°C	Lysophosphatidylethanolamine	LPE	20	LOW (0-25 carbon atoms)	0	LOW (0-6 double covalent bonds)
C25H54NO6P	LPC O-17:0	WABGUVSOUABKDK-UHFFFAOYSA-N	86554	2640187575	18°C	Lysophosphatidylcholine	LPC	17	LOW (0-25 carbon atoms)	0	LOW (0-6 double covalent bonds)
C25H54NO6P	LPC O-17:0	WABGUVSOUABKDK-UHFFFAOYSA-N	86554	16101848.35	18°C	Lysophosphatidylcholine	LPC	17	LOW (0-25 carbon atoms)	0	LOW (0-6 double covalent bonds)
C25H54NO6P	LPC O-17:0	WABGUVSOUABKDK-UHFFFAOYSA-N	86554	26116748.22	18°C	Lysophosphatidylcholine	LPC	17	LOW (0-25 carbon atoms)	0	LOW (0-6 double covalent bonds)
C25H54NO6P	LPC O-17:0	WABGUVSOUABKDK-UHFFFAOYSA-N	86554	181044214.7	18°C	Lysophosphatidylcholine	LPC	17	LOW (0-25 carbon atoms)	0	LOW (0-6 double covalent bonds)
C25H54NO6P	LPC O-17:0	WABGUVSOUABKDK-UHFFFAOYSA-N	86554	51190051.88	26°C	Lysophosphatidylcholine	LPC	17	LOW (0-25 carbon atoms)	0	LOW (0-6 double covalent bonds)
C25H54NO6P	LPC O-17:0	WABGUVSOUABKDK-UHFFFAOYSA-N	86554	44976416.23	26°C	Lysophosphatidylcholine	LPC	17	LOW (0-25 carbon atoms)	0	LOW (0-6 double covalent bonds)
C25H54NO6P	LPC O-17:0	WABGUVSOUABKDK-UHFFFAOYSA-N	86554	2561540928	26°C	Lysophosphatidylcholine	LPC	17	LOW (0-25 carbon atoms)	0	LOW (0-6 double covalent bonds)
C25H54NO6P	LPC O-17:0	WABGUVSOUABKDK-UHFFFAOYSA-N	86554	16648830.91	26°C	Lysophosphatidylcholine	LPC	17	LOW (0-25 carbon atoms)	0	LOW (0-6 double covalent bonds)
C25H54NO6P	LPC O-17:0	WABGUVSOUABKDK-UHFFFAOYSA-N	86554	13429317.56	34°C	Lysophosphatidylcholine	LPC	17	LOW (0-25 carbon atoms)	0	LOW (0-6 double covalent bonds)
C25H54NO6P	LPC O-17:0	WABGUVSOUABKDK-UHFFFAOYSA-N	86554	2078491203	34°C	Lysophosphatidylcholine	LPC	17	LOW (0-25 carbon atoms)	0	LOW (0-6 double covalent bonds)
C25H54NO6P	LPC O-17:0	WABGUVSOUABKDK-UHFFFAOYSA-N	86554	4371523454	34°C	Lysophosphatidylcholine	LPC	17	LOW (0-25 carbon atoms)	0	LOW (0-6 double covalent bonds)
C25H54NO6P	LPC O-17:0	WABGUVSOUABKDK-UHFFFAOYSA-N	86554	8473203494	34°C	Lysophosphatidylcholine	LPC	17	LOW (0-25 carbon atoms)	0	LOW (0-6 double covalent bonds)
C26H40O2	FA 26:6	GLEIIPZRQAMQLG-UHFFFAOYSA-N	No result	5140317241	18°C	Fatty Acid	FA	26	MEDIUM (26-50 carbon atoms)	6	LOW (0-6 double covalent bonds)
C26H40O2	FA 26:6	GLEIIPZRQAMQLG-UHFFFAOYSA-N	No result	1060721022	18°C	Fatty Acid	FA	26	MEDIUM (26-50 carbon atoms)	6	LOW (0-6 double covalent bonds)
C26H40O2	FA 26:6	GLEIIPZRQAMQLG-UHFFFAOYSA-N	No result	1580310205	18°C	Fatty Acid	FA	26	MEDIUM (26-50 carbon atoms)	6	LOW (0-6 double covalent bonds)
C26H40O2	FA 26:6	GLEIIPZRQAMQLG-UHFFFAOYSA-N	No result	2869936.44	18°C	Fatty Acid	FA	26	MEDIUM (26-50 carbon atoms)	6	LOW (0-6 double covalent bonds)
C26H40O2	FA 26:6	GLEIIPZRQAMQLG-UHFFFAOYSA-N	No result	2476263815	26°C	Fatty Acid	FA	26	MEDIUM (26-50 carbon atoms)	6	LOW (0-6 double covalent bonds)
C26H40O2	FA 26:6	GLEIIPZRQAMQLG-UHFFFAOYSA-N	No result	1937264703	26°C	Fatty Acid	FA	26	MEDIUM (26-50 carbon atoms)	6	LOW (0-6 double covalent bonds)
C26H40O2	FA 26:6	GLEIIPZRQAMQLG-UHFFFAOYSA-N	No result	2932374938	26°C	Fatty Acid	FA	26	MEDIUM (26-50 carbon atoms)	6	LOW (0-6 double covalent bonds)
C26H40O2	FA 26:6	GLEIIPZRQAMQLG-UHFFFAOYSA-N	No result	6897066394	26°C	Fatty Acid	FA	26	MEDIUM (26-50 carbon atoms)	6	LOW (0-6 double covalent bonds)
C26H40O2	FA 26:6	GLEIIPZRQAMQLG-UHFFFAOYSA-N	No result	1169478264	34°C	Fatty Acid	FA	26	MEDIUM (26-50 carbon atoms)	6	LOW (0-6 double covalent bonds)
C26H40O2	FA 26:6	GLEIIPZRQAMQLG-UHFFFAOYSA-N	No result	4510814406	34°C	Fatty Acid	FA	26	MEDIUM (26-50 carbon atoms)	6	LOW (0-6 double covalent bonds)
C26H40O2	FA 26:6	GLEIIPZRQAMQLG-UHFFFAOYSA-N	No result	5909871824	34°C	Fatty Acid	FA	26	MEDIUM (26-50 carbon atoms)	6	LOW (0-6 double covalent bonds)
C26H40O2	FA 26:6	GLEIIPZRQAMQLG-UHFFFAOYSA-N	No result	7732229447	34°C	Fatty Acid	FA	26	MEDIUM (26-50 carbon atoms)	6	LOW (0-6 double covalent bonds)
C26H42O2	FA 26:5	HIFHGEKXHBBCMU-UHFFFAOYSA-N	No result	1365099384	18°C	Fatty Acid	FA	26	MEDIUM (26-50 carbon atoms)	5	LOW (0-6 double covalent bonds)
C26H42O2	FA 26:5	HIFHGEKXHBBCMU-UHFFFAOYSA-N	No result	3452794467	18°C	Fatty Acid	FA	26	MEDIUM (26-50 carbon atoms)	5	LOW (0-6 double covalent bonds)
C26H42O2	FA 26:5	HIFHGEKXHBBCMU-UHFFFAOYSA-N	No result	5474961512	18°C	Fatty Acid	FA	26	MEDIUM (26-50 carbon atoms)	5	LOW (0-6 double covalent bonds)
C26H42O2	FA 26:5	HIFHGEKXHBBCMU-UHFFFAOYSA-N	No result	1171119061	18°C	Fatty Acid	FA	26	MEDIUM (26-50 carbon atoms)	5	LOW (0-6 double covalent bonds)
C26H42O2	FA 26:5	HIFHGEKXHBBCMU-UHFFFAOYSA-N	No result	9010753718	26°C	Fatty Acid	FA	26	MEDIUM (26-50 carbon atoms)	5	LOW (0-6 double covalent bonds)
C26H42O2	FA 26:5	HIFHGEKXHBBCMU-UHFFFAOYSA-N	No result	6651803203	26°C	Fatty Acid	FA	26	MEDIUM (26-50 carbon atoms)	5	LOW (0-6 double covalent bonds)
C26H42O2	FA 26:5	HIFHGEKXHBBCMU-UHFFFAOYSA-N	No result	7996731937	26°C	Fatty Acid	FA	26	MEDIUM (26-50 carbon atoms)	5	LOW (0-6 double covalent bonds)
C26H42O2	FA 26:5	HIFHGEKXHBBCMU-UHFFFAOYSA-N	No result	2335849151	26°C	Fatty Acid	FA	26	MEDIUM (26-50 carbon atoms)	5	LOW (0-6 double covalent bonds)
C26H42O2	FA 26:5	HIFHGEKXHBBCMU-UHFFFAOYSA-N	No result	3119601297	34°C	Fatty Acid	FA	26	MEDIUM (26-50 carbon atoms)	5	LOW (0-6 double covalent bonds)
C26H42O2	FA 26:5	HIFHGEKXHBBCMU-UHFFFAOYSA-N	No result	1045542666	34°C	Fatty Acid	FA	26	MEDIUM (26-50 carbon atoms)	5	LOW (0-6 double covalent bonds)
C26H42O2	FA 26:5	HIFHGEKXHBBCMU-UHFFFAOYSA-N	No result	1299800595	34°C	Fatty Acid	FA	26	MEDIUM (26-50 carbon atoms)	5	LOW (0-6 double covalent bonds)
C26H42O2	FA 26:5	HIFHGEKXHBBCMU-UHFFFAOYSA-N	No result	1881905079	34°C	Fatty Acid	FA	26	MEDIUM (26-50 carbon atoms)	5	LOW (0-6 double covalent bonds)
C26H44O2	FA 26:4	QTHRQKVBXAEHTC-UHFFFAOYSA-N	No result	6272337317	18°C	Fatty Acid	FA	26	MEDIUM (26-50 carbon atoms)	4	LOW (0-6 double covalent bonds)
C26H44O2	FA 26:4	QTHRQKVBXAEHTC-UHFFFAOYSA-N	No result	1660638597	18°C	Fatty Acid	FA	26	MEDIUM (26-50 carbon atoms)	4	LOW (0-6 double covalent bonds)
C26H44O2	FA 26:4	QTHRQKVBXAEHTC-UHFFFAOYSA-N	No result	2195273651	18°C	Fatty Acid	FA	26	MEDIUM (26-50 carbon atoms)	4	LOW (0-6 double covalent bonds)
C26H44O2	FA 26:4	QTHRQKVBXAEHTC-UHFFFAOYSA-N	No result	4224446725	18°C	Fatty Acid	FA	26	MEDIUM (26-50 carbon atoms)	4	LOW (0-6 double covalent bonds)
C26H44O2	FA 26:4	QTHRQKVBXAEHTC-UHFFFAOYSA-N	No result	3851235435	26°C	Fatty Acid	FA	26	MEDIUM (26-50 carbon atoms)	4	LOW (0-6 double covalent bonds)
C26H44O2	FA 26:4	QTHRQKVBXAEHTC-UHFFFAOYSA-N	No result	3008776414	26°C	Fatty Acid	FA	26	MEDIUM (26-50 carbon atoms)	4	LOW (0-6 double covalent bonds)
C26H44O2	FA 26:4	QTHRQKVBXAEHTC-UHFFFAOYSA-N	No result	1996008844	26°C	Fatty Acid	FA	26	MEDIUM (26-50 carbon atoms)	4	LOW (0-6 double covalent bonds)
C26H44O2	FA 26:4	QTHRQKVBXAEHTC-UHFFFAOYSA-N	No result	96199627	26°C	Fatty Acid	FA	26	MEDIUM (26-50 carbon atoms)	4	LOW (0-6 double covalent bonds)
C26H44O2	FA 26:4	QTHRQKVBXAEHTC-UHFFFAOYSA-N	No result	1627400797	34°C	Fatty Acid	FA	26	MEDIUM (26-50 carbon atoms)	4	LOW (0-6 double covalent bonds)
C26H44O2	FA 26:4	QTHRQKVBXAEHTC-UHFFFAOYSA-N	No result	6053228513	34°C	Fatty Acid	FA	26	MEDIUM (26-50 carbon atoms)	4	LOW (0-6 double covalent bonds)
C26H44O2	FA 26:4	QTHRQKVBXAEHTC-UHFFFAOYSA-N	No result	794797938	34°C	Fatty Acid	FA	26	MEDIUM (26-50 carbon atoms)	4	LOW (0-6 double covalent bonds)
C26H44O2	FA 26:4	QTHRQKVBXAEHTC-UHFFFAOYSA-N	No result	1198646012	34°C	Fatty Acid	FA	26	MEDIUM (26-50 carbon atoms)	4	LOW (0-6 double covalent bonds)
C26H46O2	FA 26:3	PPWULRMBSAZFCH-UHFFFAOYSA-N	No result	1355292149	18°C	Fatty Acid	FA	26	MEDIUM (26-50 carbon atoms)	3	LOW (0-6 double covalent bonds)
C26H46O2	FA 26:3	PPWULRMBSAZFCH-UHFFFAOYSA-N	No result	4424096755	18°C	Fatty Acid	FA	26	MEDIUM (26-50 carbon atoms)	3	LOW (0-6 double covalent bonds)
C26H46O2	FA 26:3	PPWULRMBSAZFCH-UHFFFAOYSA-N	No result	5311637708	18°C	Fatty Acid	FA	26	MEDIUM (26-50 carbon atoms)	3	LOW (0-6 double covalent bonds)
C26H46O2	FA 26:3	PPWULRMBSAZFCH-UHFFFAOYSA-N	No result	9675293765	18°C	Fatty Acid	FA	26	MEDIUM (26-50 carbon atoms)	3	LOW (0-6 double covalent bonds)
C26H46O2	FA 26:3	PPWULRMBSAZFCH-UHFFFAOYSA-N	No result	1003157074	26°C	Fatty Acid	FA	26	MEDIUM (26-50 carbon atoms)	3	LOW (0-6 double covalent bonds)
C26H46O2	FA 26:3	PPWULRMBSAZFCH-UHFFFAOYSA-N	No result	8038983804	26°C	Fatty Acid	FA	26	MEDIUM (26-50 carbon atoms)	3	LOW (0-6 double covalent bonds)
C26H46O2	FA 26:3	PPWULRMBSAZFCH-UHFFFAOYSA-N	No result	1002789384	26°C	Fatty Acid	FA	26	MEDIUM (26-50 carbon atoms)	3	LOW (0-6 double covalent bonds)
C26H46O2	FA 26:3	PPWULRMBSAZFCH-UHFFFAOYSA-N	No result	2371353638	26°C	Fatty Acid	FA	26	MEDIUM (26-50 carbon atoms)	3	LOW (0-6 double covalent bonds)
C26H46O2	FA 26:3	PPWULRMBSAZFCH-UHFFFAOYSA-N	No result	196487489	34°C	Fatty Acid	FA	26	MEDIUM (26-50 carbon atoms)	3	LOW (0-6 double covalent bonds)
C26H46O2	FA 26:3	PPWULRMBSAZFCH-UHFFFAOYSA-N	No result	1115236339	34°C	Fatty Acid	FA	26	MEDIUM (26-50 carbon atoms)	3	LOW (0-6 double covalent bonds)
C26H46O2	FA 26:3	PPWULRMBSAZFCH-UHFFFAOYSA-N	No result	2102478745	34°C	Fatty Acid	FA	26	MEDIUM (26-50 carbon atoms)	3	LOW (0-6 double covalent bonds)
C26H46O2	FA 26:3	PPWULRMBSAZFCH-UHFFFAOYSA-N	No result	1617170132	34°C	Fatty Acid	FA	26	MEDIUM (26-50 carbon atoms)	3	LOW (0-6 double covalent bonds)
C26H48NO7P	LPC 18:3	WKQNRCYKYCKESD-UHFFFAOYSA-N	No result	6388117469	18°C	Lysophosphatidylcholine	LPC	18	LOW (0-25 carbon atoms)	3	LOW (0-6 double covalent bonds)
C26H48NO7P	LPC 18:3	WKQNRCYKYCKESD-UHFFFAOYSA-N	No result	3223478532	18°C	Lysophosphatidylcholine	LPC	18	LOW (0-25 carbon atoms)	3	LOW (0-6 double covalent bonds)
C26H48NO7P	LPC 18:3	WKQNRCYKYCKESD-UHFFFAOYSA-N	No result	3785212191	18°C	Lysophosphatidylcholine	LPC	18	LOW (0-25 carbon atoms)	3	LOW (0-6 double covalent bonds)
C26H48NO7P	LPC 18:3	WKQNRCYKYCKESD-UHFFFAOYSA-N	No result	1403057651	18°C	Lysophosphatidylcholine	LPC	18	LOW (0-25 carbon atoms)	3	LOW (0-6 double covalent bonds)
C26H48NO7P	LPC 18:3	WKQNRCYKYCKESD-UHFFFAOYSA-N	No result	3734219662	26°C	Lysophosphatidylcholine	LPC	18	LOW (0-25 carbon atoms)	3	LOW (0-6 double covalent bonds)
C26H48NO7P	LPC 18:3	WKQNRCYKYCKESD-UHFFFAOYSA-N	No result	3249254443	26°C	Lysophosphatidylcholine	LPC	18	LOW (0-25 carbon atoms)	3	LOW (0-6 double covalent bonds)
C26H48NO7P	LPC 18:3	WKQNRCYKYCKESD-UHFFFAOYSA-N	No result	6945532394	26°C	Lysophosphatidylcholine	LPC	18	LOW (0-25 carbon atoms)	3	LOW (0-6 double covalent bonds)
C26H48NO7P	LPC 18:3	WKQNRCYKYCKESD-UHFFFAOYSA-N	No result	5482113881	26°C	Lysophosphatidylcholine	LPC	18	LOW (0-25 carbon atoms)	3	LOW (0-6 double covalent bonds)
C26H48NO7P	LPC 18:3	WKQNRCYKYCKESD-UHFFFAOYSA-N	No result	7080100544	34°C	Lysophosphatidylcholine	LPC	18	LOW (0-25 carbon atoms)	3	LOW (0-6 double covalent bonds)
C26H48NO7P	LPC 18:3	WKQNRCYKYCKESD-UHFFFAOYSA-N	No result	2692332791	34°C	Lysophosphatidylcholine	LPC	18	LOW (0-25 carbon atoms)	3	LOW (0-6 double covalent bonds)
C26H48NO7P	LPC 18:3	WKQNRCYKYCKESD-UHFFFAOYSA-N	No result	3133118034	34°C	Lysophosphatidylcholine	LPC	18	LOW (0-25 carbon atoms)	3	LOW (0-6 double covalent bonds)
C26H48NO7P	LPC 18:3	WKQNRCYKYCKESD-UHFFFAOYSA-N	No result	6040768283	34°C	Lysophosphatidylcholine	LPC	18	LOW (0-25 carbon atoms)	3	LOW (0-6 double covalent bonds)
C26H48O2	FA 26:2	GDTSCBRLHLTEKO-UHFFFAOYSA-N	No result	367327333	18°C	Fatty Acid	FA	26	MEDIUM (26-50 carbon atoms)	2	LOW (0-6 double covalent bonds)
C26H48O2	FA 26:2	GDTSCBRLHLTEKO-UHFFFAOYSA-N	No result	1202107362	18°C	Fatty Acid	FA	26	MEDIUM (26-50 carbon atoms)	2	LOW (0-6 double covalent bonds)
C26H48O2	FA 26:2	GDTSCBRLHLTEKO-UHFFFAOYSA-N	No result	1402332271	18°C	Fatty Acid	FA	26	MEDIUM (26-50 carbon atoms)	2	LOW (0-6 double covalent bonds)
C26H48O2	FA 26:2	GDTSCBRLHLTEKO-UHFFFAOYSA-N	No result	2557584016	18°C	Fatty Acid	FA	26	MEDIUM (26-50 carbon atoms)	2	LOW (0-6 double covalent bonds)
C26H48O2	FA 26:2	GDTSCBRLHLTEKO-UHFFFAOYSA-N	No result	2415328895	26°C	Fatty Acid	FA	26	MEDIUM (26-50 carbon atoms)	2	LOW (0-6 double covalent bonds)
C26H48O2	FA 26:2	GDTSCBRLHLTEKO-UHFFFAOYSA-N	No result	1957149.78	26°C	Fatty Acid	FA	26	MEDIUM (26-50 carbon atoms)	2	LOW (0-6 double covalent bonds)
C26H48O2	FA 26:2	GDTSCBRLHLTEKO-UHFFFAOYSA-N	No result	3758337777	26°C	Fatty Acid	FA	26	MEDIUM (26-50 carbon atoms)	2	LOW (0-6 double covalent bonds)
C26H48O2	FA 26:2	GDTSCBRLHLTEKO-UHFFFAOYSA-N	No result	6364005782	26°C	Fatty Acid	FA	26	MEDIUM (26-50 carbon atoms)	2	LOW (0-6 double covalent bonds)
C26H48O2	FA 26:2	GDTSCBRLHLTEKO-UHFFFAOYSA-N	No result	7998030535	34°C	Fatty Acid	FA	26	MEDIUM (26-50 carbon atoms)	2	LOW (0-6 double covalent bonds)
C26H48O2	FA 26:2	GDTSCBRLHLTEKO-UHFFFAOYSA-N	No result	3555636692	34°C	Fatty Acid	FA	26	MEDIUM (26-50 carbon atoms)	2	LOW (0-6 double covalent bonds)
C26H48O2	FA 26:2	GDTSCBRLHLTEKO-UHFFFAOYSA-N	No result	4830779662	34°C	Fatty Acid	FA	26	MEDIUM (26-50 carbon atoms)	2	LOW (0-6 double covalent bonds)
C26H48O2	FA 26:2	GDTSCBRLHLTEKO-UHFFFAOYSA-N	No result	5647918741	34°C	Fatty Acid	FA	26	MEDIUM (26-50 carbon atoms)	2	LOW (0-6 double covalent bonds)
C26H50NO6P	LPC O-18:3	KYSFZEJRFGLPCX-UHFFFAOYSA-N	No result	1161410249	18°C	Lysophosphatidylcholine	LPC	18	LOW (0-25 carbon atoms)	3	LOW (0-6 double covalent bonds)
C26H50NO6P	LPC O-18:3	KYSFZEJRFGLPCX-UHFFFAOYSA-N	No result	7973596082	18°C	Lysophosphatidylcholine	LPC	18	LOW (0-25 carbon atoms)	3	LOW (0-6 double covalent bonds)
C26H50NO6P	LPC O-18:3	KYSFZEJRFGLPCX-UHFFFAOYSA-N	No result	1915393754	18°C	Lysophosphatidylcholine	LPC	18	LOW (0-25 carbon atoms)	3	LOW (0-6 double covalent bonds)
C26H50NO6P	LPC O-18:3	KYSFZEJRFGLPCX-UHFFFAOYSA-N	No result	7921905253	18°C	Lysophosphatidylcholine	LPC	18	LOW (0-25 carbon atoms)	3	LOW (0-6 double covalent bonds)
C26H50NO6P	LPC O-18:3	KYSFZEJRFGLPCX-UHFFFAOYSA-N	No result	2062545363	26°C	Lysophosphatidylcholine	LPC	18	LOW (0-25 carbon atoms)	3	LOW (0-6 double covalent bonds)
C26H50NO6P	LPC O-18:3	KYSFZEJRFGLPCX-UHFFFAOYSA-N	No result	1890362.19	26°C	Lysophosphatidylcholine	LPC	18	LOW (0-25 carbon atoms)	3	LOW (0-6 double covalent bonds)
C26H50NO6P	LPC O-18:3	KYSFZEJRFGLPCX-UHFFFAOYSA-N	No result	8875632152	26°C	Lysophosphatidylcholine	LPC	18	LOW (0-25 carbon atoms)	3	LOW (0-6 double covalent bonds)
C26H50NO6P	LPC O-18:3	KYSFZEJRFGLPCX-UHFFFAOYSA-N	No result	1569665017	26°C	Lysophosphatidylcholine	LPC	18	LOW (0-25 carbon atoms)	3	LOW (0-6 double covalent bonds)
C26H50NO6P	LPC O-18:3	KYSFZEJRFGLPCX-UHFFFAOYSA-N	No result	1221267135	34°C	Lysophosphatidylcholine	LPC	18	LOW (0-25 carbon atoms)	3	LOW (0-6 double covalent bonds)
C26H50NO6P	LPC O-18:3	KYSFZEJRFGLPCX-UHFFFAOYSA-N	No result	4912586177	34°C	Lysophosphatidylcholine	LPC	18	LOW (0-25 carbon atoms)	3	LOW (0-6 double covalent bonds)
C26H50NO6P	LPC O-18:3	KYSFZEJRFGLPCX-UHFFFAOYSA-N	No result	1984888357	34°C	Lysophosphatidylcholine	LPC	18	LOW (0-25 carbon atoms)	3	LOW (0-6 double covalent bonds)
C26H50NO6P	LPC O-18:3	KYSFZEJRFGLPCX-UHFFFAOYSA-N	No result	6744091138	34°C	Lysophosphatidylcholine	LPC	18	LOW (0-25 carbon atoms)	3	LOW (0-6 double covalent bonds)
C26H50NO7P	LPC 18:2	SPJFYYJXNPEZDW-UHFFFAOYSA-N	No result	11348761.77	18°C	Lysophosphatidylcholine	LPC	18	LOW (0-25 carbon atoms)	2	LOW (0-6 double covalent bonds)
C26H50NO7P	LPC 18:2	SPJFYYJXNPEZDW-UHFFFAOYSA-N	No result	5736074322	18°C	Lysophosphatidylcholine	LPC	18	LOW (0-25 carbon atoms)	2	LOW (0-6 double covalent bonds)
C26H50NO7P	LPC 18:2	SPJFYYJXNPEZDW-UHFFFAOYSA-N	No result	7325633133	18°C	Lysophosphatidylcholine	LPC	18	LOW (0-25 carbon atoms)	2	LOW (0-6 double covalent bonds)
C26H50NO7P	LPC 18:2	SPJFYYJXNPEZDW-UHFFFAOYSA-N	No result	25816122.44	18°C	Lysophosphatidylcholine	LPC	18	LOW (0-25 carbon atoms)	2	LOW (0-6 double covalent bonds)
C26H50NO7P	LPC 18:2	SPJFYYJXNPEZDW-UHFFFAOYSA-N	No result	7594390418	26°C	Lysophosphatidylcholine	LPC	18	LOW (0-25 carbon atoms)	2	LOW (0-6 double covalent bonds)
C26H50NO7P	LPC 18:2	SPJFYYJXNPEZDW-UHFFFAOYSA-N	No result	6788861199	26°C	Lysophosphatidylcholine	LPC	18	LOW (0-25 carbon atoms)	2	LOW (0-6 double covalent bonds)
C26H50NO7P	LPC 18:2	SPJFYYJXNPEZDW-UHFFFAOYSA-N	No result	1320355628	26°C	Lysophosphatidylcholine	LPC	18	LOW (0-25 carbon atoms)	2	LOW (0-6 double covalent bonds)
C26H50NO7P	LPC 18:2	SPJFYYJXNPEZDW-UHFFFAOYSA-N	No result	11977223.35	26°C	Lysophosphatidylcholine	LPC	18	LOW (0-25 carbon atoms)	2	LOW (0-6 double covalent bonds)
C26H50NO7P	LPC 18:2	SPJFYYJXNPEZDW-UHFFFAOYSA-N	No result	12008307.72	34°C	Lysophosphatidylcholine	LPC	18	LOW (0-25 carbon atoms)	2	LOW (0-6 double covalent bonds)
C26H50NO7P	LPC 18:2	SPJFYYJXNPEZDW-UHFFFAOYSA-N	No result	5078141344	34°C	Lysophosphatidylcholine	LPC	18	LOW (0-25 carbon atoms)	2	LOW (0-6 double covalent bonds)
C26H50NO7P	LPC 18:2	SPJFYYJXNPEZDW-UHFFFAOYSA-N	No result	5424554086	34°C	Lysophosphatidylcholine	LPC	18	LOW (0-25 carbon atoms)	2	LOW (0-6 double covalent bonds)
C26H50NO7P	LPC 18:2	SPJFYYJXNPEZDW-UHFFFAOYSA-N	No result	8959003516	34°C	Lysophosphatidylcholine	LPC	18	LOW (0-25 carbon atoms)	2	LOW (0-6 double covalent bonds)
C26H50O2	FA 26:1	RQIDQEBURXNDKG-UHFFFAOYSA-N	54280271	4208501393	18°C	Fatty Acid	FA	26	MEDIUM (26-50 carbon atoms)	1	LOW (0-6 double covalent bonds)
C26H50O2	FA 26:1	RQIDQEBURXNDKG-UHFFFAOYSA-N	54280271	10172195.5	18°C	Fatty Acid	FA	26	MEDIUM (26-50 carbon atoms)	1	LOW (0-6 double covalent bonds)
C26H50O2	FA 26:1	RQIDQEBURXNDKG-UHFFFAOYSA-N	54280271	12000331.39	18°C	Fatty Acid	FA	26	MEDIUM (26-50 carbon atoms)	1	LOW (0-6 double covalent bonds)
C26H50O2	FA 26:1	RQIDQEBURXNDKG-UHFFFAOYSA-N	54280271	20284718.18	18°C	Fatty Acid	FA	26	MEDIUM (26-50 carbon atoms)	1	LOW (0-6 double covalent bonds)
C26H50O2	FA 26:1	RQIDQEBURXNDKG-UHFFFAOYSA-N	54280271	17696316.67	26°C	Fatty Acid	FA	26	MEDIUM (26-50 carbon atoms)	1	LOW (0-6 double covalent bonds)
C26H50O2	FA 26:1	RQIDQEBURXNDKG-UHFFFAOYSA-N	54280271	15095198.51	26°C	Fatty Acid	FA	26	MEDIUM (26-50 carbon atoms)	1	LOW (0-6 double covalent bonds)
C26H50O2	FA 26:1	RQIDQEBURXNDKG-UHFFFAOYSA-N	54280271	4475548353	26°C	Fatty Acid	FA	26	MEDIUM (26-50 carbon atoms)	1	LOW (0-6 double covalent bonds)
C26H50O2	FA 26:1	RQIDQEBURXNDKG-UHFFFAOYSA-N	54280271	6187886751	26°C	Fatty Acid	FA	26	MEDIUM (26-50 carbon atoms)	1	LOW (0-6 double covalent bonds)
C26H50O2	FA 26:1	RQIDQEBURXNDKG-UHFFFAOYSA-N	54280271	7156969007	34°C	Fatty Acid	FA	26	MEDIUM (26-50 carbon atoms)	1	LOW (0-6 double covalent bonds)
C26H50O2	FA 26:1	RQIDQEBURXNDKG-UHFFFAOYSA-N	54280271	3498244279	34°C	Fatty Acid	FA	26	MEDIUM (26-50 carbon atoms)	1	LOW (0-6 double covalent bonds)
C26H50O2	FA 26:1	RQIDQEBURXNDKG-UHFFFAOYSA-N	54280271	4477351537	34°C	Fatty Acid	FA	26	MEDIUM (26-50 carbon atoms)	1	LOW (0-6 double covalent bonds)
C26H50O2	FA 26:1	RQIDQEBURXNDKG-UHFFFAOYSA-N	54280271	5335031989	34°C	Fatty Acid	FA	26	MEDIUM (26-50 carbon atoms)	1	LOW (0-6 double covalent bonds)
C26H52NO6P	LPC O-18:2	QQNAQRKNFKTYBP-UHFFFAOYSA-N	No result	5971502871	18°C	Lysophosphatidylcholine	LPC	18	LOW (0-25 carbon atoms)	2	LOW (0-6 double covalent bonds)
C26H52NO6P	LPC O-18:2	QQNAQRKNFKTYBP-UHFFFAOYSA-N	No result	2095301166	18°C	Lysophosphatidylcholine	LPC	18	LOW (0-25 carbon atoms)	2	LOW (0-6 double covalent bonds)
C26H52NO6P	LPC O-18:2	QQNAQRKNFKTYBP-UHFFFAOYSA-N	No result	3417236893	18°C	Lysophosphatidylcholine	LPC	18	LOW (0-25 carbon atoms)	2	LOW (0-6 double covalent bonds)
C26H52NO6P	LPC O-18:2	QQNAQRKNFKTYBP-UHFFFAOYSA-N	No result	23354167.71	18°C	Lysophosphatidylcholine	LPC	18	LOW (0-25 carbon atoms)	2	LOW (0-6 double covalent bonds)
C26H52NO6P	LPC O-18:2	QQNAQRKNFKTYBP-UHFFFAOYSA-N	No result	3820365204	26°C	Lysophosphatidylcholine	LPC	18	LOW (0-25 carbon atoms)	2	LOW (0-6 double covalent bonds)
C26H52NO6P	LPC O-18:2	QQNAQRKNFKTYBP-UHFFFAOYSA-N	No result	3742631.72	26°C	Lysophosphatidylcholine	LPC	18	LOW (0-25 carbon atoms)	2	LOW (0-6 double covalent bonds)
C26H52NO6P	LPC O-18:2	QQNAQRKNFKTYBP-UHFFFAOYSA-N	No result	2766551693	26°C	Lysophosphatidylcholine	LPC	18	LOW (0-25 carbon atoms)	2	LOW (0-6 double covalent bonds)
C26H52NO6P	LPC O-18:2	QQNAQRKNFKTYBP-UHFFFAOYSA-N	No result	1124280891	26°C	Lysophosphatidylcholine	LPC	18	LOW (0-25 carbon atoms)	2	LOW (0-6 double covalent bonds)
C26H52NO6P	LPC O-18:2	QQNAQRKNFKTYBP-UHFFFAOYSA-N	No result	581285207	34°C	Lysophosphatidylcholine	LPC	18	LOW (0-25 carbon atoms)	2	LOW (0-6 double covalent bonds)
C26H52NO6P	LPC O-18:2	QQNAQRKNFKTYBP-UHFFFAOYSA-N	No result	1699911506	34°C	Lysophosphatidylcholine	LPC	18	LOW (0-25 carbon atoms)	2	LOW (0-6 double covalent bonds)
C26H52NO6P	LPC O-18:2	QQNAQRKNFKTYBP-UHFFFAOYSA-N	No result	2440126515	34°C	Lysophosphatidylcholine	LPC	18	LOW (0-25 carbon atoms)	2	LOW (0-6 double covalent bonds)
C26H52NO6P	LPC O-18:2	QQNAQRKNFKTYBP-UHFFFAOYSA-N	No result	4596631807	34°C	Lysophosphatidylcholine	LPC	18	LOW (0-25 carbon atoms)	2	LOW (0-6 double covalent bonds)
C26H52NO7P	LPC 18:1	YAMUFBLWGFFICM-UHFFFAOYSA-N	No result	143106379	18°C	Lysophosphatidylcholine	LPC	18	LOW (0-25 carbon atoms)	1	LOW (0-6 double covalent bonds)
C26H52NO7P	LPC 18:1	YAMUFBLWGFFICM-UHFFFAOYSA-N	No result	97545594.37	18°C	Lysophosphatidylcholine	LPC	18	LOW (0-25 carbon atoms)	1	LOW (0-6 double covalent bonds)
C26H52NO7P	LPC 18:1	YAMUFBLWGFFICM-UHFFFAOYSA-N	No result	124813933.7	18°C	Lysophosphatidylcholine	LPC	18	LOW (0-25 carbon atoms)	1	LOW (0-6 double covalent bonds)
C26H52NO7P	LPC 18:1	YAMUFBLWGFFICM-UHFFFAOYSA-N	No result	470355923	18°C	Lysophosphatidylcholine	LPC	18	LOW (0-25 carbon atoms)	1	LOW (0-6 double covalent bonds)
C26H52NO7P	LPC 18:1	YAMUFBLWGFFICM-UHFFFAOYSA-N	No result	162567854.4	26°C	Lysophosphatidylcholine	LPC	18	LOW (0-25 carbon atoms)	1	LOW (0-6 double covalent bonds)
C26H52NO7P	LPC 18:1	YAMUFBLWGFFICM-UHFFFAOYSA-N	No result	141844381.3	26°C	Lysophosphatidylcholine	LPC	18	LOW (0-25 carbon atoms)	1	LOW (0-6 double covalent bonds)
C26H52NO7P	LPC 18:1	YAMUFBLWGFFICM-UHFFFAOYSA-N	No result	16120099.72	26°C	Lysophosphatidylcholine	LPC	18	LOW (0-25 carbon atoms)	1	LOW (0-6 double covalent bonds)
C26H52NO7P	LPC 18:1	YAMUFBLWGFFICM-UHFFFAOYSA-N	No result	200633709.3	26°C	Lysophosphatidylcholine	LPC	18	LOW (0-25 carbon atoms)	1	LOW (0-6 double covalent bonds)
C26H52NO7P	LPC 18:1	YAMUFBLWGFFICM-UHFFFAOYSA-N	No result	201837725.3	34°C	Lysophosphatidylcholine	LPC	18	LOW (0-25 carbon atoms)	1	LOW (0-6 double covalent bonds)
C26H52NO7P	LPC 18:1	YAMUFBLWGFFICM-UHFFFAOYSA-N	No result	105104097.6	34°C	Lysophosphatidylcholine	LPC	18	LOW (0-25 carbon atoms)	1	LOW (0-6 double covalent bonds)
C26H52NO7P	LPC 18:1	YAMUFBLWGFFICM-UHFFFAOYSA-N	No result	115856791.2	34°C	Lysophosphatidylcholine	LPC	18	LOW (0-25 carbon atoms)	1	LOW (0-6 double covalent bonds)
C26H52NO7P	LPC 18:1	YAMUFBLWGFFICM-UHFFFAOYSA-N	No result	158529691.6	34°C	Lysophosphatidylcholine	LPC	18	LOW (0-25 carbon atoms)	1	LOW (0-6 double covalent bonds)
C26H52O2	FA 26:0	XMHIUKTWLZUKEX-UHFFFAOYSA-N	10469	5789866866	18°C	Fatty Acid	FA	26	MEDIUM (26-50 carbon atoms)	0	LOW (0-6 double covalent bonds)
C26H52O2	FA 26:0	XMHIUKTWLZUKEX-UHFFFAOYSA-N	10469	10075190.92	18°C	Fatty Acid	FA	26	MEDIUM (26-50 carbon atoms)	0	LOW (0-6 double covalent bonds)
C26H52O2	FA 26:0	XMHIUKTWLZUKEX-UHFFFAOYSA-N	10469	13164450.78	18°C	Fatty Acid	FA	26	MEDIUM (26-50 carbon atoms)	0	LOW (0-6 double covalent bonds)
C26H52O2	FA 26:0	XMHIUKTWLZUKEX-UHFFFAOYSA-N	10469	21772953.29	18°C	Fatty Acid	FA	26	MEDIUM (26-50 carbon atoms)	0	LOW (0-6 double covalent bonds)
C26H52O2	FA 26:0	XMHIUKTWLZUKEX-UHFFFAOYSA-N	10469	18862696.51	26°C	Fatty Acid	FA	26	MEDIUM (26-50 carbon atoms)	0	LOW (0-6 double covalent bonds)
C26H52O2	FA 26:0	XMHIUKTWLZUKEX-UHFFFAOYSA-N	10469	17569029.33	26°C	Fatty Acid	FA	26	MEDIUM (26-50 carbon atoms)	0	LOW (0-6 double covalent bonds)
C26H52O2	FA 26:0	XMHIUKTWLZUKEX-UHFFFAOYSA-N	10469	7570360058	26°C	Fatty Acid	FA	26	MEDIUM (26-50 carbon atoms)	0	LOW (0-6 double covalent bonds)
C26H52O2	FA 26:0	XMHIUKTWLZUKEX-UHFFFAOYSA-N	10469	9277123.98	26°C	Fatty Acid	FA	26	MEDIUM (26-50 carbon atoms)	0	LOW (0-6 double covalent bonds)
C26H52O2	FA 26:0	XMHIUKTWLZUKEX-UHFFFAOYSA-N	10469	12168703.57	34°C	Fatty Acid	FA	26	MEDIUM (26-50 carbon atoms)	0	LOW (0-6 double covalent bonds)
C26H52O2	FA 26:0	XMHIUKTWLZUKEX-UHFFFAOYSA-N	10469	6831971608	34°C	Fatty Acid	FA	26	MEDIUM (26-50 carbon atoms)	0	LOW (0-6 double covalent bonds)
C26H52O2	FA 26:0	XMHIUKTWLZUKEX-UHFFFAOYSA-N	10469	7507737558	34°C	Fatty Acid	FA	26	MEDIUM (26-50 carbon atoms)	0	LOW (0-6 double covalent bonds)
C26H52O2	FA 26:0	XMHIUKTWLZUKEX-UHFFFAOYSA-N	10469	9701584644	34°C	Fatty Acid	FA	26	MEDIUM (26-50 carbon atoms)	0	LOW (0-6 double covalent bonds)
C26H54NO6P	LPC O-18:1	LGYDTKYITBAFRQ-UHFFFAOYSA-N	133017424	9123915488	18°C	Lysophosphatidylcholine	LPC	18	LOW (0-25 carbon atoms)	1	LOW (0-6 double covalent bonds)
C26H54NO6P	LPC O-18:1	LGYDTKYITBAFRQ-UHFFFAOYSA-N	133017424	2681495213	18°C	Lysophosphatidylcholine	LPC	18	LOW (0-25 carbon atoms)	1	LOW (0-6 double covalent bonds)
C26H54NO6P	LPC O-18:1	LGYDTKYITBAFRQ-UHFFFAOYSA-N	133017424	5996748825	18°C	Lysophosphatidylcholine	LPC	18	LOW (0-25 carbon atoms)	1	LOW (0-6 double covalent bonds)
C26H54NO6P	LPC O-18:1	LGYDTKYITBAFRQ-UHFFFAOYSA-N	133017424	5105033894	18°C	Lysophosphatidylcholine	LPC	18	LOW (0-25 carbon atoms)	1	LOW (0-6 double covalent bonds)
C26H54NO6P	LPC O-18:1	LGYDTKYITBAFRQ-UHFFFAOYSA-N	133017424	2822421456	26°C	Lysophosphatidylcholine	LPC	18	LOW (0-25 carbon atoms)	1	LOW (0-6 double covalent bonds)
C26H54NO6P	LPC O-18:1	LGYDTKYITBAFRQ-UHFFFAOYSA-N	133017424	2231256885	26°C	Lysophosphatidylcholine	LPC	18	LOW (0-25 carbon atoms)	1	LOW (0-6 double covalent bonds)
C26H54NO6P	LPC O-18:1	LGYDTKYITBAFRQ-UHFFFAOYSA-N	133017424	598445177	26°C	Lysophosphatidylcholine	LPC	18	LOW (0-25 carbon atoms)	1	LOW (0-6 double covalent bonds)
C26H54NO6P	LPC O-18:1	LGYDTKYITBAFRQ-UHFFFAOYSA-N	133017424	2526288192	26°C	Lysophosphatidylcholine	LPC	18	LOW (0-25 carbon atoms)	1	LOW (0-6 double covalent bonds)
C26H54NO6P	LPC O-18:1	LGYDTKYITBAFRQ-UHFFFAOYSA-N	133017424	8619372939	34°C	Lysophosphatidylcholine	LPC	18	LOW (0-25 carbon atoms)	1	LOW (0-6 double covalent bonds)
C26H54NO6P	LPC O-18:1	LGYDTKYITBAFRQ-UHFFFAOYSA-N	133017424	1087089091	34°C	Lysophosphatidylcholine	LPC	18	LOW (0-25 carbon atoms)	1	LOW (0-6 double covalent bonds)
C26H54NO6P	LPC O-18:1	LGYDTKYITBAFRQ-UHFFFAOYSA-N	133017424	2681071829	34°C	Lysophosphatidylcholine	LPC	18	LOW (0-25 carbon atoms)	1	LOW (0-6 double covalent bonds)
C26H54NO6P	LPC O-18:1	LGYDTKYITBAFRQ-UHFFFAOYSA-N	133017424	222414943	34°C	Lysophosphatidylcholine	LPC	18	LOW (0-25 carbon atoms)	1	LOW (0-6 double covalent bonds)
C26H54NO7P	LPC 18:0	IHNKQIMGVNPMTC-UHFFFAOYSA-N	No result	113998752.3	18°C	Lysophosphatidylcholine	LPC	18	LOW (0-25 carbon atoms)	0	LOW (0-6 double covalent bonds)
C26H54NO7P	LPC 18:0	IHNKQIMGVNPMTC-UHFFFAOYSA-N	No result	231809709.9	18°C	Lysophosphatidylcholine	LPC	18	LOW (0-25 carbon atoms)	0	LOW (0-6 double covalent bonds)
C26H54NO7P	LPC 18:0	IHNKQIMGVNPMTC-UHFFFAOYSA-N	No result	317557881.5	18°C	Lysophosphatidylcholine	LPC	18	LOW (0-25 carbon atoms)	0	LOW (0-6 double covalent bonds)
C26H54NO7P	LPC 18:0	IHNKQIMGVNPMTC-UHFFFAOYSA-N	No result	1660559588	18°C	Lysophosphatidylcholine	LPC	18	LOW (0-25 carbon atoms)	0	LOW (0-6 double covalent bonds)
C26H54NO7P	LPC 18:0	IHNKQIMGVNPMTC-UHFFFAOYSA-N	No result	519920905.1	26°C	Lysophosphatidylcholine	LPC	18	LOW (0-25 carbon atoms)	0	LOW (0-6 double covalent bonds)
C26H54NO7P	LPC 18:0	IHNKQIMGVNPMTC-UHFFFAOYSA-N	No result	477115666.4	26°C	Lysophosphatidylcholine	LPC	18	LOW (0-25 carbon atoms)	0	LOW (0-6 double covalent bonds)
C26H54NO7P	LPC 18:0	IHNKQIMGVNPMTC-UHFFFAOYSA-N	No result	8094955535	26°C	Lysophosphatidylcholine	LPC	18	LOW (0-25 carbon atoms)	0	LOW (0-6 double covalent bonds)
C26H54NO7P	LPC 18:0	IHNKQIMGVNPMTC-UHFFFAOYSA-N	No result	223854335.5	26°C	Lysophosphatidylcholine	LPC	18	LOW (0-25 carbon atoms)	0	LOW (0-6 double covalent bonds)
C26H54NO7P	LPC 18:0	IHNKQIMGVNPMTC-UHFFFAOYSA-N	No result	482138693.3	34°C	Lysophosphatidylcholine	LPC	18	LOW (0-25 carbon atoms)	0	LOW (0-6 double covalent bonds)
C26H54NO7P	LPC 18:0	IHNKQIMGVNPMTC-UHFFFAOYSA-N	No result	93578915.54	34°C	Lysophosphatidylcholine	LPC	18	LOW (0-25 carbon atoms)	0	LOW (0-6 double covalent bonds)
C26H54NO7P	LPC 18:0	IHNKQIMGVNPMTC-UHFFFAOYSA-N	No result	185854509.3	34°C	Lysophosphatidylcholine	LPC	18	LOW (0-25 carbon atoms)	0	LOW (0-6 double covalent bonds)
C26H54NO7P	LPC 18:0	IHNKQIMGVNPMTC-UHFFFAOYSA-N	No result	281394117.8	34°C	Lysophosphatidylcholine	LPC	18	LOW (0-25 carbon atoms)	0	LOW (0-6 double covalent bonds)
C26H56NO6P	LPC O-18:0	GGVRMOJUHVWYBR-UHFFFAOYSA-N	No result	2249431861	18°C	Lysophosphatidylcholine	LPC	18	LOW (0-25 carbon atoms)	0	LOW (0-6 double covalent bonds)
C26H56NO6P	LPC O-18:0	GGVRMOJUHVWYBR-UHFFFAOYSA-N	No result	1103938049	18°C	Lysophosphatidylcholine	LPC	18	LOW (0-25 carbon atoms)	0	LOW (0-6 double covalent bonds)
C26H56NO6P	LPC O-18:0	GGVRMOJUHVWYBR-UHFFFAOYSA-N	No result	955027.88	18°C	Lysophosphatidylcholine	LPC	18	LOW (0-25 carbon atoms)	0	LOW (0-6 double covalent bonds)
C26H56NO6P	LPC O-18:0	GGVRMOJUHVWYBR-UHFFFAOYSA-N	No result	5866361966	18°C	Lysophosphatidylcholine	LPC	18	LOW (0-25 carbon atoms)	0	LOW (0-6 double covalent bonds)
C26H56NO6P	LPC O-18:0	GGVRMOJUHVWYBR-UHFFFAOYSA-N	No result	1392509206	26°C	Lysophosphatidylcholine	LPC	18	LOW (0-25 carbon atoms)	0	LOW (0-6 double covalent bonds)
C26H56NO6P	LPC O-18:0	GGVRMOJUHVWYBR-UHFFFAOYSA-N	No result	1219372832	26°C	Lysophosphatidylcholine	LPC	18	LOW (0-25 carbon atoms)	0	LOW (0-6 double covalent bonds)
C26H56NO6P	LPC O-18:0	GGVRMOJUHVWYBR-UHFFFAOYSA-N	No result	1072629345	26°C	Lysophosphatidylcholine	LPC	18	LOW (0-25 carbon atoms)	0	LOW (0-6 double covalent bonds)
C26H56NO6P	LPC O-18:0	GGVRMOJUHVWYBR-UHFFFAOYSA-N	No result	7052041194	26°C	Lysophosphatidylcholine	LPC	18	LOW (0-25 carbon atoms)	0	LOW (0-6 double covalent bonds)
C26H56NO6P	LPC O-18:0	GGVRMOJUHVWYBR-UHFFFAOYSA-N	No result	9208219633	34°C	Lysophosphatidylcholine	LPC	18	LOW (0-25 carbon atoms)	0	LOW (0-6 double covalent bonds)
C26H56NO6P	LPC O-18:0	GGVRMOJUHVWYBR-UHFFFAOYSA-N	No result	1943498884	34°C	Lysophosphatidylcholine	LPC	18	LOW (0-25 carbon atoms)	0	LOW (0-6 double covalent bonds)
C26H56NO6P	LPC O-18:0	GGVRMOJUHVWYBR-UHFFFAOYSA-N	No result	3191830484	34°C	Lysophosphatidylcholine	LPC	18	LOW (0-25 carbon atoms)	0	LOW (0-6 double covalent bonds)
C26H56NO6P	LPC O-18:0	GGVRMOJUHVWYBR-UHFFFAOYSA-N	No result	7786374456	34°C	Lysophosphatidylcholine	LPC	18	LOW (0-25 carbon atoms)	0	LOW (0-6 double covalent bonds)
C27H44NO7P	LPE 22:6	XEVRBOQZSXWGQO-UHFFFAOYSA-N	No result	41482234.6	18°C	Lysophosphatidylethanolamine	LPE	22	LOW (0-25 carbon atoms)	6	LOW (0-6 double covalent bonds)
C27H44NO7P	LPE 22:6	XEVRBOQZSXWGQO-UHFFFAOYSA-N	No result	45259792.94	18°C	Lysophosphatidylethanolamine	LPE	22	LOW (0-25 carbon atoms)	6	LOW (0-6 double covalent bonds)
C27H44NO7P	LPE 22:6	XEVRBOQZSXWGQO-UHFFFAOYSA-N	No result	76106786.88	18°C	Lysophosphatidylethanolamine	LPE	22	LOW (0-25 carbon atoms)	6	LOW (0-6 double covalent bonds)
C27H44NO7P	LPE 22:6	XEVRBOQZSXWGQO-UHFFFAOYSA-N	No result	506912880.1	18°C	Lysophosphatidylethanolamine	LPE	22	LOW (0-25 carbon atoms)	6	LOW (0-6 double covalent bonds)
C27H44NO7P	LPE 22:6	XEVRBOQZSXWGQO-UHFFFAOYSA-N	No result	120215504.7	26°C	Lysophosphatidylethanolamine	LPE	22	LOW (0-25 carbon atoms)	6	LOW (0-6 double covalent bonds)
C27H44NO7P	LPE 22:6	XEVRBOQZSXWGQO-UHFFFAOYSA-N	No result	66324732.7	26°C	Lysophosphatidylethanolamine	LPE	22	LOW (0-25 carbon atoms)	6	LOW (0-6 double covalent bonds)
C27H44NO7P	LPE 22:6	XEVRBOQZSXWGQO-UHFFFAOYSA-N	No result	2549178543	26°C	Lysophosphatidylethanolamine	LPE	22	LOW (0-25 carbon atoms)	6	LOW (0-6 double covalent bonds)
C27H44NO7P	LPE 22:6	XEVRBOQZSXWGQO-UHFFFAOYSA-N	No result	62034902.35	26°C	Lysophosphatidylethanolamine	LPE	22	LOW (0-25 carbon atoms)	6	LOW (0-6 double covalent bonds)
C27H44NO7P	LPE 22:6	XEVRBOQZSXWGQO-UHFFFAOYSA-N	No result	76166507.17	34°C	Lysophosphatidylethanolamine	LPE	22	LOW (0-25 carbon atoms)	6	LOW (0-6 double covalent bonds)
C27H44NO7P	LPE 22:6	XEVRBOQZSXWGQO-UHFFFAOYSA-N	No result	34910834.15	34°C	Lysophosphatidylethanolamine	LPE	22	LOW (0-25 carbon atoms)	6	LOW (0-6 double covalent bonds)
C27H44NO7P	LPE 22:6	XEVRBOQZSXWGQO-UHFFFAOYSA-N	No result	65678494.37	34°C	Lysophosphatidylethanolamine	LPE	22	LOW (0-25 carbon atoms)	6	LOW (0-6 double covalent bonds)
C27H44NO7P	LPE 22:6	XEVRBOQZSXWGQO-UHFFFAOYSA-N	No result	120781226.9	34°C	Lysophosphatidylethanolamine	LPE	22	LOW (0-25 carbon atoms)	6	LOW (0-6 double covalent bonds)
C27H52O2	FA 27:1	YHBCVFZBXDMZOC-UHFFFAOYSA-N	No result	8280837388	18°C	Fatty Acid	FA	27	MEDIUM (26-50 carbon atoms)	1	LOW (0-6 double covalent bonds)
C27H52O2	FA 27:1	YHBCVFZBXDMZOC-UHFFFAOYSA-N	No result	2061685766	18°C	Fatty Acid	FA	27	MEDIUM (26-50 carbon atoms)	1	LOW (0-6 double covalent bonds)
C27H52O2	FA 27:1	YHBCVFZBXDMZOC-UHFFFAOYSA-N	No result	2191879277	18°C	Fatty Acid	FA	27	MEDIUM (26-50 carbon atoms)	1	LOW (0-6 double covalent bonds)
C27H52O2	FA 27:1	YHBCVFZBXDMZOC-UHFFFAOYSA-N	No result	403583503	18°C	Fatty Acid	FA	27	MEDIUM (26-50 carbon atoms)	1	LOW (0-6 double covalent bonds)
C27H52O2	FA 27:1	YHBCVFZBXDMZOC-UHFFFAOYSA-N	No result	3405761455	26°C	Fatty Acid	FA	27	MEDIUM (26-50 carbon atoms)	1	LOW (0-6 double covalent bonds)
C27H52O2	FA 27:1	YHBCVFZBXDMZOC-UHFFFAOYSA-N	No result	306195786	26°C	Fatty Acid	FA	27	MEDIUM (26-50 carbon atoms)	1	LOW (0-6 double covalent bonds)
C27H52O2	FA 27:1	YHBCVFZBXDMZOC-UHFFFAOYSA-N	No result	2354087109	26°C	Fatty Acid	FA	27	MEDIUM (26-50 carbon atoms)	1	LOW (0-6 double covalent bonds)
C27H52O2	FA 27:1	YHBCVFZBXDMZOC-UHFFFAOYSA-N	No result	1302879647	26°C	Fatty Acid	FA	27	MEDIUM (26-50 carbon atoms)	1	LOW (0-6 double covalent bonds)
C27H52O2	FA 27:1	YHBCVFZBXDMZOC-UHFFFAOYSA-N	No result	1525685492	34°C	Fatty Acid	FA	27	MEDIUM (26-50 carbon atoms)	1	LOW (0-6 double covalent bonds)
C27H52O2	FA 27:1	YHBCVFZBXDMZOC-UHFFFAOYSA-N	No result	6714849298	34°C	Fatty Acid	FA	27	MEDIUM (26-50 carbon atoms)	1	LOW (0-6 double covalent bonds)
C27H52O2	FA 27:1	YHBCVFZBXDMZOC-UHFFFAOYSA-N	No result	9310071352	34°C	Fatty Acid	FA	27	MEDIUM (26-50 carbon atoms)	1	LOW (0-6 double covalent bonds)
C27H52O2	FA 27:1	YHBCVFZBXDMZOC-UHFFFAOYSA-N	No result	103590551	34°C	Fatty Acid	FA	27	MEDIUM (26-50 carbon atoms)	1	LOW (0-6 double covalent bonds)
C27H53O12P	LPI 18:0	MXAFDFDAIFZFET-UHFFFAOYSA-N	No result	3960015008	18°C	Lysophosphatidylinositol	LPI	18	LOW (0-25 carbon atoms)	0	LOW (0-6 double covalent bonds)
C27H53O12P	LPI 18:0	MXAFDFDAIFZFET-UHFFFAOYSA-N	No result	8899914898	18°C	Lysophosphatidylinositol	LPI	18	LOW (0-25 carbon atoms)	0	LOW (0-6 double covalent bonds)
C27H53O12P	LPI 18:0	MXAFDFDAIFZFET-UHFFFAOYSA-N	No result	111037518	18°C	Lysophosphatidylinositol	LPI	18	LOW (0-25 carbon atoms)	0	LOW (0-6 double covalent bonds)
C27H53O12P	LPI 18:0	MXAFDFDAIFZFET-UHFFFAOYSA-N	No result	3586078373	18°C	Lysophosphatidylinositol	LPI	18	LOW (0-25 carbon atoms)	0	LOW (0-6 double covalent bonds)
C27H53O12P	LPI 18:0	MXAFDFDAIFZFET-UHFFFAOYSA-N	No result	2094115699	26°C	Lysophosphatidylinositol	LPI	18	LOW (0-25 carbon atoms)	0	LOW (0-6 double covalent bonds)
C27H53O12P	LPI 18:0	MXAFDFDAIFZFET-UHFFFAOYSA-N	No result	1767869645	26°C	Lysophosphatidylinositol	LPI	18	LOW (0-25 carbon atoms)	0	LOW (0-6 double covalent bonds)
C27H53O12P	LPI 18:0	MXAFDFDAIFZFET-UHFFFAOYSA-N	No result	8918154938	26°C	Lysophosphatidylinositol	LPI	18	LOW (0-25 carbon atoms)	0	LOW (0-6 double covalent bonds)
C27H53O12P	LPI 18:0	MXAFDFDAIFZFET-UHFFFAOYSA-N	No result	7847556358	26°C	Lysophosphatidylinositol	LPI	18	LOW (0-25 carbon atoms)	0	LOW (0-6 double covalent bonds)
C27H53O12P	LPI 18:0	MXAFDFDAIFZFET-UHFFFAOYSA-N	No result	1100904001	34°C	Lysophosphatidylinositol	LPI	18	LOW (0-25 carbon atoms)	0	LOW (0-6 double covalent bonds)
C27H53O12P	LPI 18:0	MXAFDFDAIFZFET-UHFFFAOYSA-N	No result	3152310783	34°C	Lysophosphatidylinositol	LPI	18	LOW (0-25 carbon atoms)	0	LOW (0-6 double covalent bonds)
C27H53O12P	LPI 18:0	MXAFDFDAIFZFET-UHFFFAOYSA-N	No result	2649498278	34°C	Lysophosphatidylinositol	LPI	18	LOW (0-25 carbon atoms)	0	LOW (0-6 double covalent bonds)
C27H53O12P	LPI 18:0	MXAFDFDAIFZFET-UHFFFAOYSA-N	No result	6054569991	34°C	Lysophosphatidylinositol	LPI	18	LOW (0-25 carbon atoms)	0	LOW (0-6 double covalent bonds)
C27H54NO7P	LPC 19:1	VRVDEVSSPPTZQJ-UHFFFAOYSA-N	89298	8941858993	18°C	Lysophosphatidylcholine	LPC	19	LOW (0-25 carbon atoms)	1	LOW (0-6 double covalent bonds)
C27H54NO7P	LPC 19:1	VRVDEVSSPPTZQJ-UHFFFAOYSA-N	89298	1073192947	18°C	Lysophosphatidylcholine	LPC	19	LOW (0-25 carbon atoms)	1	LOW (0-6 double covalent bonds)
C27H54NO7P	LPC 19:1	VRVDEVSSPPTZQJ-UHFFFAOYSA-N	89298	1381524817	18°C	Lysophosphatidylcholine	LPC	19	LOW (0-25 carbon atoms)	1	LOW (0-6 double covalent bonds)
C27H54NO7P	LPC 19:1	VRVDEVSSPPTZQJ-UHFFFAOYSA-N	89298	6546872011	18°C	Lysophosphatidylcholine	LPC	19	LOW (0-25 carbon atoms)	1	LOW (0-6 double covalent bonds)
C27H54NO7P	LPC 19:1	VRVDEVSSPPTZQJ-UHFFFAOYSA-N	89298	2165431835	26°C	Lysophosphatidylcholine	LPC	19	LOW (0-25 carbon atoms)	1	LOW (0-6 double covalent bonds)
C27H54NO7P	LPC 19:1	VRVDEVSSPPTZQJ-UHFFFAOYSA-N	89298	1800887495	26°C	Lysophosphatidylcholine	LPC	19	LOW (0-25 carbon atoms)	1	LOW (0-6 double covalent bonds)
C27H54NO7P	LPC 19:1	VRVDEVSSPPTZQJ-UHFFFAOYSA-N	89298	7799160361	26°C	Lysophosphatidylcholine	LPC	19	LOW (0-25 carbon atoms)	1	LOW (0-6 double covalent bonds)
C27H54NO7P	LPC 19:1	VRVDEVSSPPTZQJ-UHFFFAOYSA-N	89298	1371540612	26°C	Lysophosphatidylcholine	LPC	19	LOW (0-25 carbon atoms)	1	LOW (0-6 double covalent bonds)
C27H54NO7P	LPC 19:1	VRVDEVSSPPTZQJ-UHFFFAOYSA-N	89298	1661091584	34°C	Lysophosphatidylcholine	LPC	19	LOW (0-25 carbon atoms)	1	LOW (0-6 double covalent bonds)
C27H54NO7P	LPC 19:1	VRVDEVSSPPTZQJ-UHFFFAOYSA-N	89298	4333618181	34°C	Lysophosphatidylcholine	LPC	19	LOW (0-25 carbon atoms)	1	LOW (0-6 double covalent bonds)
C27H54NO7P	LPC 19:1	VRVDEVSSPPTZQJ-UHFFFAOYSA-N	89298	6918279673	34°C	Lysophosphatidylcholine	LPC	19	LOW (0-25 carbon atoms)	1	LOW (0-6 double covalent bonds)
C27H54NO7P	LPC 19:1	VRVDEVSSPPTZQJ-UHFFFAOYSA-N	89298	1034964445	34°C	Lysophosphatidylcholine	LPC	19	LOW (0-25 carbon atoms)	1	LOW (0-6 double covalent bonds)
C27H54O2	FA 27:0	VXZBFBRLRNDJCS-UHFFFAOYSA-N	23524	2524080425	18°C	Fatty Acid	FA	27	MEDIUM (26-50 carbon atoms)	0	LOW (0-6 double covalent bonds)
C27H54O2	FA 27:0	VXZBFBRLRNDJCS-UHFFFAOYSA-N	23524	5064246533	18°C	Fatty Acid	FA	27	MEDIUM (26-50 carbon atoms)	0	LOW (0-6 double covalent bonds)
C27H54O2	FA 27:0	VXZBFBRLRNDJCS-UHFFFAOYSA-N	23524	5938265524	18°C	Fatty Acid	FA	27	MEDIUM (26-50 carbon atoms)	0	LOW (0-6 double covalent bonds)
C27H54O2	FA 27:0	VXZBFBRLRNDJCS-UHFFFAOYSA-N	23524	950547124	18°C	Fatty Acid	FA	27	MEDIUM (26-50 carbon atoms)	0	LOW (0-6 double covalent bonds)
C27H54O2	FA 27:0	VXZBFBRLRNDJCS-UHFFFAOYSA-N	23524	8311034451	26°C	Fatty Acid	FA	27	MEDIUM (26-50 carbon atoms)	0	LOW (0-6 double covalent bonds)
C27H54O2	FA 27:0	VXZBFBRLRNDJCS-UHFFFAOYSA-N	23524	7634727842	26°C	Fatty Acid	FA	27	MEDIUM (26-50 carbon atoms)	0	LOW (0-6 double covalent bonds)
C27H54O2	FA 27:0	VXZBFBRLRNDJCS-UHFFFAOYSA-N	23524	1009926528	26°C	Fatty Acid	FA	27	MEDIUM (26-50 carbon atoms)	0	LOW (0-6 double covalent bonds)
C27H54O2	FA 27:0	VXZBFBRLRNDJCS-UHFFFAOYSA-N	23524	3604314883	26°C	Fatty Acid	FA	27	MEDIUM (26-50 carbon atoms)	0	LOW (0-6 double covalent bonds)
C27H54O2	FA 27:0	VXZBFBRLRNDJCS-UHFFFAOYSA-N	23524	410464639	34°C	Fatty Acid	FA	27	MEDIUM (26-50 carbon atoms)	0	LOW (0-6 double covalent bonds)
C27H54O2	FA 27:0	VXZBFBRLRNDJCS-UHFFFAOYSA-N	23524	2900130248	34°C	Fatty Acid	FA	27	MEDIUM (26-50 carbon atoms)	0	LOW (0-6 double covalent bonds)
C27H54O2	FA 27:0	VXZBFBRLRNDJCS-UHFFFAOYSA-N	23524	3126993331	34°C	Fatty Acid	FA	27	MEDIUM (26-50 carbon atoms)	0	LOW (0-6 double covalent bonds)
C27H54O2	FA 27:0	VXZBFBRLRNDJCS-UHFFFAOYSA-N	23524	3429727102	34°C	Fatty Acid	FA	27	MEDIUM (26-50 carbon atoms)	0	LOW (0-6 double covalent bonds)
C27H56NO6P	LPC O-19:1	IMZFLTNPKSIDEA-UHFFFAOYSA-N	3082003	3004828809	18°C	Lysophosphatidylcholine	LPC	19	LOW (0-25 carbon atoms)	1	LOW (0-6 double covalent bonds)
C27H56NO6P	LPC O-19:1	IMZFLTNPKSIDEA-UHFFFAOYSA-N	3082003	1682296929	18°C	Lysophosphatidylcholine	LPC	19	LOW (0-25 carbon atoms)	1	LOW (0-6 double covalent bonds)
C27H56NO6P	LPC O-19:1	IMZFLTNPKSIDEA-UHFFFAOYSA-N	3082003	2541701756	18°C	Lysophosphatidylcholine	LPC	19	LOW (0-25 carbon atoms)	1	LOW (0-6 double covalent bonds)
C27H56NO6P	LPC O-19:1	IMZFLTNPKSIDEA-UHFFFAOYSA-N	3082003	20783782.48	18°C	Lysophosphatidylcholine	LPC	19	LOW (0-25 carbon atoms)	1	LOW (0-6 double covalent bonds)
C27H56NO6P	LPC O-19:1	IMZFLTNPKSIDEA-UHFFFAOYSA-N	3082003	5346927386	26°C	Lysophosphatidylcholine	LPC	19	LOW (0-25 carbon atoms)	1	LOW (0-6 double covalent bonds)
C27H56NO6P	LPC O-19:1	IMZFLTNPKSIDEA-UHFFFAOYSA-N	3082003	4704648848	26°C	Lysophosphatidylcholine	LPC	19	LOW (0-25 carbon atoms)	1	LOW (0-6 double covalent bonds)
C27H56NO6P	LPC O-19:1	IMZFLTNPKSIDEA-UHFFFAOYSA-N	3082003	2515172663	26°C	Lysophosphatidylcholine	LPC	19	LOW (0-25 carbon atoms)	1	LOW (0-6 double covalent bonds)
C27H56NO6P	LPC O-19:1	IMZFLTNPKSIDEA-UHFFFAOYSA-N	3082003	1524217707	26°C	Lysophosphatidylcholine	LPC	19	LOW (0-25 carbon atoms)	1	LOW (0-6 double covalent bonds)
C27H56NO6P	LPC O-19:1	IMZFLTNPKSIDEA-UHFFFAOYSA-N	3082003	1516555944	34°C	Lysophosphatidylcholine	LPC	19	LOW (0-25 carbon atoms)	1	LOW (0-6 double covalent bonds)
C27H56NO6P	LPC O-19:1	IMZFLTNPKSIDEA-UHFFFAOYSA-N	3082003	1872912634	34°C	Lysophosphatidylcholine	LPC	19	LOW (0-25 carbon atoms)	1	LOW (0-6 double covalent bonds)
C27H56NO6P	LPC O-19:1	IMZFLTNPKSIDEA-UHFFFAOYSA-N	3082003	4588960327	34°C	Lysophosphatidylcholine	LPC	19	LOW (0-25 carbon atoms)	1	LOW (0-6 double covalent bonds)
C27H56NO6P	LPC O-19:1	IMZFLTNPKSIDEA-UHFFFAOYSA-N	3082003	825822638	34°C	Lysophosphatidylcholine	LPC	19	LOW (0-25 carbon atoms)	1	LOW (0-6 double covalent bonds)
C27H56NO7P	LPC 19:0	WYIMORDZGCUBAA-UHFFFAOYSA-N	No result	5297956699	18°C	Lysophosphatidylcholine	LPC	19	LOW (0-25 carbon atoms)	0	LOW (0-6 double covalent bonds)
C27H56NO7P	LPC 19:0	WYIMORDZGCUBAA-UHFFFAOYSA-N	No result	1377170.68	18°C	Lysophosphatidylcholine	LPC	19	LOW (0-25 carbon atoms)	0	LOW (0-6 double covalent bonds)
C27H56NO7P	LPC 19:0	WYIMORDZGCUBAA-UHFFFAOYSA-N	No result	1977577846	18°C	Lysophosphatidylcholine	LPC	19	LOW (0-25 carbon atoms)	0	LOW (0-6 double covalent bonds)
C27H56NO7P	LPC 19:0	WYIMORDZGCUBAA-UHFFFAOYSA-N	No result	10415548.19	18°C	Lysophosphatidylcholine	LPC	19	LOW (0-25 carbon atoms)	0	LOW (0-6 double covalent bonds)
C27H56NO7P	LPE 22:0	NYSQCLMCGRAJJQ-UHFFFAOYSA-N	13648279	3289173981	18°C	Lysophosphatidylethanolamine	LPE	22	LOW (0-25 carbon atoms)	0	LOW (0-6 double covalent bonds)
C27H56NO7P	LPE 22:0	NYSQCLMCGRAJJQ-UHFFFAOYSA-N	13648279	9323314828	18°C	Lysophosphatidylethanolamine	LPE	22	LOW (0-25 carbon atoms)	0	LOW (0-6 double covalent bonds)
C27H56NO7P	LPE 22:0	NYSQCLMCGRAJJQ-UHFFFAOYSA-N	13648279	1955287677	18°C	Lysophosphatidylethanolamine	LPE	22	LOW (0-25 carbon atoms)	0	LOW (0-6 double covalent bonds)
C27H56NO7P	LPE 22:0	NYSQCLMCGRAJJQ-UHFFFAOYSA-N	13648279	11790425.55	18°C	Lysophosphatidylethanolamine	LPE	22	LOW (0-25 carbon atoms)	0	LOW (0-6 double covalent bonds)
C27H56NO7P	LPC 19:0	WYIMORDZGCUBAA-UHFFFAOYSA-N	No result	3377525.77	26°C	Lysophosphatidylcholine	LPC	19	LOW (0-25 carbon atoms)	0	LOW (0-6 double covalent bonds)
C27H56NO7P	LPC 19:0	WYIMORDZGCUBAA-UHFFFAOYSA-N	No result	2616554284	26°C	Lysophosphatidylcholine	LPC	19	LOW (0-25 carbon atoms)	0	LOW (0-6 double covalent bonds)
C27H56NO7P	LPC 19:0	WYIMORDZGCUBAA-UHFFFAOYSA-N	No result	2789368689	26°C	Lysophosphatidylcholine	LPC	19	LOW (0-25 carbon atoms)	0	LOW (0-6 double covalent bonds)
C27H56NO7P	LPC 19:0	WYIMORDZGCUBAA-UHFFFAOYSA-N	No result	1218693713	26°C	Lysophosphatidylcholine	LPC	19	LOW (0-25 carbon atoms)	0	LOW (0-6 double covalent bonds)
C27H56NO7P	LPE 22:0	NYSQCLMCGRAJJQ-UHFFFAOYSA-N	13648279	3936689322	26°C	Lysophosphatidylethanolamine	LPE	22	LOW (0-25 carbon atoms)	0	LOW (0-6 double covalent bonds)
C27H56NO7P	LPE 22:0	NYSQCLMCGRAJJQ-UHFFFAOYSA-N	13648279	2382532301	26°C	Lysophosphatidylethanolamine	LPE	22	LOW (0-25 carbon atoms)	0	LOW (0-6 double covalent bonds)
C27H56NO7P	LPE 22:0	NYSQCLMCGRAJJQ-UHFFFAOYSA-N	13648279	3630081486	26°C	Lysophosphatidylethanolamine	LPE	22	LOW (0-25 carbon atoms)	0	LOW (0-6 double covalent bonds)
C27H56NO7P	LPE 22:0	NYSQCLMCGRAJJQ-UHFFFAOYSA-N	13648279	1167300487	26°C	Lysophosphatidylethanolamine	LPE	22	LOW (0-25 carbon atoms)	0	LOW (0-6 double covalent bonds)
C27H56NO7P	LPC 19:0	WYIMORDZGCUBAA-UHFFFAOYSA-N	No result	1872576131	34°C	Lysophosphatidylcholine	LPC	19	LOW (0-25 carbon atoms)	0	LOW (0-6 double covalent bonds)
C27H56NO7P	LPC 19:0	WYIMORDZGCUBAA-UHFFFAOYSA-N	No result	1758664099	34°C	Lysophosphatidylcholine	LPC	19	LOW (0-25 carbon atoms)	0	LOW (0-6 double covalent bonds)
C27H56NO7P	LPC 19:0	WYIMORDZGCUBAA-UHFFFAOYSA-N	No result	6150228591	34°C	Lysophosphatidylcholine	LPC	19	LOW (0-25 carbon atoms)	0	LOW (0-6 double covalent bonds)
C27H56NO7P	LPC 19:0	WYIMORDZGCUBAA-UHFFFAOYSA-N	No result	1056854053	34°C	Lysophosphatidylcholine	LPC	19	LOW (0-25 carbon atoms)	0	LOW (0-6 double covalent bonds)
C27H56NO7P	LPE 22:0	NYSQCLMCGRAJJQ-UHFFFAOYSA-N	13648279	1723221092	34°C	Lysophosphatidylethanolamine	LPE	22	LOW (0-25 carbon atoms)	0	LOW (0-6 double covalent bonds)
C27H56NO7P	LPE 22:0	NYSQCLMCGRAJJQ-UHFFFAOYSA-N	13648279	3123225499	34°C	Lysophosphatidylethanolamine	LPE	22	LOW (0-25 carbon atoms)	0	LOW (0-6 double covalent bonds)
C27H56NO7P	LPE 22:0	NYSQCLMCGRAJJQ-UHFFFAOYSA-N	13648279	9775309278	34°C	Lysophosphatidylethanolamine	LPE	22	LOW (0-25 carbon atoms)	0	LOW (0-6 double covalent bonds)
C27H56NO7P	LPE 22:0	NYSQCLMCGRAJJQ-UHFFFAOYSA-N	13648279	1905192221	34°C	Lysophosphatidylethanolamine	LPE	22	LOW (0-25 carbon atoms)	0	LOW (0-6 double covalent bonds)
C27H58NO6P	LPC O-19:0	SLWYYRIEMKKUJF-UHFFFAOYSA-N	86556	8503281382	18°C	Lysophosphatidylcholine	LPC	19	LOW (0-25 carbon atoms)	0	LOW (0-6 double covalent bonds)
C27H58NO6P	LPC O-19:0	SLWYYRIEMKKUJF-UHFFFAOYSA-N	86556	5705253.94	18°C	Lysophosphatidylcholine	LPC	19	LOW (0-25 carbon atoms)	0	LOW (0-6 double covalent bonds)
C27H58NO6P	LPC O-19:0	SLWYYRIEMKKUJF-UHFFFAOYSA-N	86556	8837762586	18°C	Lysophosphatidylcholine	LPC	19	LOW (0-25 carbon atoms)	0	LOW (0-6 double covalent bonds)
C27H58NO6P	LPC O-19:0	SLWYYRIEMKKUJF-UHFFFAOYSA-N	86556	64814144.11	18°C	Lysophosphatidylcholine	LPC	19	LOW (0-25 carbon atoms)	0	LOW (0-6 double covalent bonds)
C27H58NO6P	LPC O-19:0	SLWYYRIEMKKUJF-UHFFFAOYSA-N	86556	16857989.38	26°C	Lysophosphatidylcholine	LPC	19	LOW (0-25 carbon atoms)	0	LOW (0-6 double covalent bonds)
C27H58NO6P	LPC O-19:0	SLWYYRIEMKKUJF-UHFFFAOYSA-N	86556	17462189.84	26°C	Lysophosphatidylcholine	LPC	19	LOW (0-25 carbon atoms)	0	LOW (0-6 double covalent bonds)
C27H58NO6P	LPC O-19:0	SLWYYRIEMKKUJF-UHFFFAOYSA-N	86556	9130593823	26°C	Lysophosphatidylcholine	LPC	19	LOW (0-25 carbon atoms)	0	LOW (0-6 double covalent bonds)
C27H58NO6P	LPC O-19:0	SLWYYRIEMKKUJF-UHFFFAOYSA-N	86556	4601544659	26°C	Lysophosphatidylcholine	LPC	19	LOW (0-25 carbon atoms)	0	LOW (0-6 double covalent bonds)
C27H58NO6P	LPC O-19:0	SLWYYRIEMKKUJF-UHFFFAOYSA-N	86556	4626100829	34°C	Lysophosphatidylcholine	LPC	19	LOW (0-25 carbon atoms)	0	LOW (0-6 double covalent bonds)
C27H58NO6P	LPC O-19:0	SLWYYRIEMKKUJF-UHFFFAOYSA-N	86556	6722949622	34°C	Lysophosphatidylcholine	LPC	19	LOW (0-25 carbon atoms)	0	LOW (0-6 double covalent bonds)
C27H58NO6P	LPC O-19:0	SLWYYRIEMKKUJF-UHFFFAOYSA-N	86556	1401320372	34°C	Lysophosphatidylcholine	LPC	19	LOW (0-25 carbon atoms)	0	LOW (0-6 double covalent bonds)
C27H58NO6P	LPC O-19:0	SLWYYRIEMKKUJF-UHFFFAOYSA-N	86556	2710895635	34°C	Lysophosphatidylcholine	LPC	19	LOW (0-25 carbon atoms)	0	LOW (0-6 double covalent bonds)
C28H44NO9P	LPS 22:6	FZUFCKYWYUGORZ-UHFFFAOYSA-N	No result	5970108316	18°C	Lysophosphatidylserine	LPS	22	LOW (0-25 carbon atoms)	6	LOW (0-6 double covalent bonds)
C28H44NO9P	LPS 22:6	FZUFCKYWYUGORZ-UHFFFAOYSA-N	No result	6428039509	18°C	Lysophosphatidylserine	LPS	22	LOW (0-25 carbon atoms)	6	LOW (0-6 double covalent bonds)
C28H44NO9P	LPS 22:6	FZUFCKYWYUGORZ-UHFFFAOYSA-N	No result	7302725313	18°C	Lysophosphatidylserine	LPS	22	LOW (0-25 carbon atoms)	6	LOW (0-6 double covalent bonds)
C28H44NO9P	LPS 22:6	FZUFCKYWYUGORZ-UHFFFAOYSA-N	No result	2329157481	18°C	Lysophosphatidylserine	LPS	22	LOW (0-25 carbon atoms)	6	LOW (0-6 double covalent bonds)
C28H44NO9P	LPS 22:6	FZUFCKYWYUGORZ-UHFFFAOYSA-N	No result	1507999241	26°C	Lysophosphatidylserine	LPS	22	LOW (0-25 carbon atoms)	6	LOW (0-6 double covalent bonds)
C28H44NO9P	LPS 22:6	FZUFCKYWYUGORZ-UHFFFAOYSA-N	No result	8816820955	26°C	Lysophosphatidylserine	LPS	22	LOW (0-25 carbon atoms)	6	LOW (0-6 double covalent bonds)
C28H44NO9P	LPS 22:6	FZUFCKYWYUGORZ-UHFFFAOYSA-N	No result	494596478	26°C	Lysophosphatidylserine	LPS	22	LOW (0-25 carbon atoms)	6	LOW (0-6 double covalent bonds)
C28H44NO9P	LPS 22:6	FZUFCKYWYUGORZ-UHFFFAOYSA-N	No result	8747991075	26°C	Lysophosphatidylserine	LPS	22	LOW (0-25 carbon atoms)	6	LOW (0-6 double covalent bonds)
C28H44NO9P	LPS 22:6	FZUFCKYWYUGORZ-UHFFFAOYSA-N	No result	6147086204	34°C	Lysophosphatidylserine	LPS	22	LOW (0-25 carbon atoms)	6	LOW (0-6 double covalent bonds)
C28H44NO9P	LPS 22:6	FZUFCKYWYUGORZ-UHFFFAOYSA-N	No result	3390734062	34°C	Lysophosphatidylserine	LPS	22	LOW (0-25 carbon atoms)	6	LOW (0-6 double covalent bonds)
C28H44NO9P	LPS 22:6	FZUFCKYWYUGORZ-UHFFFAOYSA-N	No result	3586317935	34°C	Lysophosphatidylserine	LPS	22	LOW (0-25 carbon atoms)	6	LOW (0-6 double covalent bonds)
C28H44NO9P	LPS 22:6	FZUFCKYWYUGORZ-UHFFFAOYSA-N	No result	5454758694	34°C	Lysophosphatidylserine	LPS	22	LOW (0-25 carbon atoms)	6	LOW (0-6 double covalent bonds)
C28H44O2	FA 28:6	BQXYAHWVQOZPTF-UHFFFAOYSA-N	No result	1515678899	18°C	Fatty Acid	FA	28	MEDIUM (26-50 carbon atoms)	6	LOW (0-6 double covalent bonds)
C28H44O2	FA 28:6	BQXYAHWVQOZPTF-UHFFFAOYSA-N	No result	3300566968	18°C	Fatty Acid	FA	28	MEDIUM (26-50 carbon atoms)	6	LOW (0-6 double covalent bonds)
C28H44O2	FA 28:6	BQXYAHWVQOZPTF-UHFFFAOYSA-N	No result	499765649	18°C	Fatty Acid	FA	28	MEDIUM (26-50 carbon atoms)	6	LOW (0-6 double covalent bonds)
C28H44O2	FA 28:6	BQXYAHWVQOZPTF-UHFFFAOYSA-N	No result	982367515	18°C	Fatty Acid	FA	28	MEDIUM (26-50 carbon atoms)	6	LOW (0-6 double covalent bonds)
C28H44O2	FA 28:6	BQXYAHWVQOZPTF-UHFFFAOYSA-N	No result	8769406372	26°C	Fatty Acid	FA	28	MEDIUM (26-50 carbon atoms)	6	LOW (0-6 double covalent bonds)
C28H44O2	FA 28:6	BQXYAHWVQOZPTF-UHFFFAOYSA-N	No result	6244629558	26°C	Fatty Acid	FA	28	MEDIUM (26-50 carbon atoms)	6	LOW (0-6 double covalent bonds)
C28H44O2	FA 28:6	BQXYAHWVQOZPTF-UHFFFAOYSA-N	No result	1247597427	26°C	Fatty Acid	FA	28	MEDIUM (26-50 carbon atoms)	6	LOW (0-6 double covalent bonds)
C28H44O2	FA 28:6	BQXYAHWVQOZPTF-UHFFFAOYSA-N	No result	2799535861	26°C	Fatty Acid	FA	28	MEDIUM (26-50 carbon atoms)	6	LOW (0-6 double covalent bonds)
C28H44O2	FA 28:6	BQXYAHWVQOZPTF-UHFFFAOYSA-N	No result	4227821005	34°C	Fatty Acid	FA	28	MEDIUM (26-50 carbon atoms)	6	LOW (0-6 double covalent bonds)
C28H44O2	FA 28:6	BQXYAHWVQOZPTF-UHFFFAOYSA-N	No result	1481380315	34°C	Fatty Acid	FA	28	MEDIUM (26-50 carbon atoms)	6	LOW (0-6 double covalent bonds)
C28H44O2	FA 28:6	BQXYAHWVQOZPTF-UHFFFAOYSA-N	No result	1957542029	34°C	Fatty Acid	FA	28	MEDIUM (26-50 carbon atoms)	6	LOW (0-6 double covalent bonds)
C28H44O2	FA 28:6	BQXYAHWVQOZPTF-UHFFFAOYSA-N	No result	2596249984	34°C	Fatty Acid	FA	28	MEDIUM (26-50 carbon atoms)	6	LOW (0-6 double covalent bonds)
C28H45O9P	LPG 22:6	MGCOSBZSSKOQOR-UHFFFAOYSA-N	No result	9062289695	18°C	Lysophosphatidylglycerol	LPG	22	LOW (0-25 carbon atoms)	6	LOW (0-6 double covalent bonds)
C28H45O9P	LPG 22:6	MGCOSBZSSKOQOR-UHFFFAOYSA-N	No result	6314490939	18°C	Lysophosphatidylglycerol	LPG	22	LOW (0-25 carbon atoms)	6	LOW (0-6 double covalent bonds)
C28H45O9P	LPG 22:6	MGCOSBZSSKOQOR-UHFFFAOYSA-N	No result	6685971688	18°C	Lysophosphatidylglycerol	LPG	22	LOW (0-25 carbon atoms)	6	LOW (0-6 double covalent bonds)
C28H45O9P	LPG 22:6	MGCOSBZSSKOQOR-UHFFFAOYSA-N	No result	1397473911	18°C	Lysophosphatidylglycerol	LPG	22	LOW (0-25 carbon atoms)	6	LOW (0-6 double covalent bonds)
C28H45O9P	LPG 22:6	MGCOSBZSSKOQOR-UHFFFAOYSA-N	No result	1412485535	26°C	Lysophosphatidylglycerol	LPG	22	LOW (0-25 carbon atoms)	6	LOW (0-6 double covalent bonds)
C28H45O9P	LPG 22:6	MGCOSBZSSKOQOR-UHFFFAOYSA-N	No result	1197361483	26°C	Lysophosphatidylglycerol	LPG	22	LOW (0-25 carbon atoms)	6	LOW (0-6 double covalent bonds)
C28H45O9P	LPG 22:6	MGCOSBZSSKOQOR-UHFFFAOYSA-N	No result	2622929431	26°C	Lysophosphatidylglycerol	LPG	22	LOW (0-25 carbon atoms)	6	LOW (0-6 double covalent bonds)
C28H45O9P	LPG 22:6	MGCOSBZSSKOQOR-UHFFFAOYSA-N	No result	1130778558	26°C	Lysophosphatidylglycerol	LPG	22	LOW (0-25 carbon atoms)	6	LOW (0-6 double covalent bonds)
C28H45O9P	LPG 22:6	MGCOSBZSSKOQOR-UHFFFAOYSA-N	No result	9448960548	34°C	Lysophosphatidylglycerol	LPG	22	LOW (0-25 carbon atoms)	6	LOW (0-6 double covalent bonds)
C28H45O9P	LPG 22:6	MGCOSBZSSKOQOR-UHFFFAOYSA-N	No result	1009977345	34°C	Lysophosphatidylglycerol	LPG	22	LOW (0-25 carbon atoms)	6	LOW (0-6 double covalent bonds)
C28H45O9P	LPG 22:6	MGCOSBZSSKOQOR-UHFFFAOYSA-N	No result	5537078369	34°C	Lysophosphatidylglycerol	LPG	22	LOW (0-25 carbon atoms)	6	LOW (0-6 double covalent bonds)
C28H45O9P	LPG 22:6	MGCOSBZSSKOQOR-UHFFFAOYSA-N	No result	9079433436	34°C	Lysophosphatidylglycerol	LPG	22	LOW (0-25 carbon atoms)	6	LOW (0-6 double covalent bonds)
C28H46O2	FA 28:5	RDROALZQSJZKED-UHFFFAOYSA-N	No result	4639644927	18°C	Fatty Acid	FA	28	MEDIUM (26-50 carbon atoms)	5	LOW (0-6 double covalent bonds)
C28H46O2	FA 28:5	RDROALZQSJZKED-UHFFFAOYSA-N	No result	1330256659	18°C	Fatty Acid	FA	28	MEDIUM (26-50 carbon atoms)	5	LOW (0-6 double covalent bonds)
C28H46O2	FA 28:5	RDROALZQSJZKED-UHFFFAOYSA-N	No result	190494899	18°C	Fatty Acid	FA	28	MEDIUM (26-50 carbon atoms)	5	LOW (0-6 double covalent bonds)
C28H46O2	FA 28:5	RDROALZQSJZKED-UHFFFAOYSA-N	No result	3518067398	18°C	Fatty Acid	FA	28	MEDIUM (26-50 carbon atoms)	5	LOW (0-6 double covalent bonds)
C28H46O2	FA 28:5	RDROALZQSJZKED-UHFFFAOYSA-N	No result	3093420992	26°C	Fatty Acid	FA	28	MEDIUM (26-50 carbon atoms)	5	LOW (0-6 double covalent bonds)
C28H46O2	FA 28:5	RDROALZQSJZKED-UHFFFAOYSA-N	No result	2370025786	26°C	Fatty Acid	FA	28	MEDIUM (26-50 carbon atoms)	5	LOW (0-6 double covalent bonds)
C28H46O2	FA 28:5	RDROALZQSJZKED-UHFFFAOYSA-N	No result	5828545406	26°C	Fatty Acid	FA	28	MEDIUM (26-50 carbon atoms)	5	LOW (0-6 double covalent bonds)
C28H46O2	FA 28:5	RDROALZQSJZKED-UHFFFAOYSA-N	No result	9556050347	26°C	Fatty Acid	FA	28	MEDIUM (26-50 carbon atoms)	5	LOW (0-6 double covalent bonds)
C28H46O2	FA 28:5	RDROALZQSJZKED-UHFFFAOYSA-N	No result	1433561181	34°C	Fatty Acid	FA	28	MEDIUM (26-50 carbon atoms)	5	LOW (0-6 double covalent bonds)
C28H46O2	FA 28:5	RDROALZQSJZKED-UHFFFAOYSA-N	No result	4570173242	34°C	Fatty Acid	FA	28	MEDIUM (26-50 carbon atoms)	5	LOW (0-6 double covalent bonds)
C28H46O2	FA 28:5	RDROALZQSJZKED-UHFFFAOYSA-N	No result	586429908	34°C	Fatty Acid	FA	28	MEDIUM (26-50 carbon atoms)	5	LOW (0-6 double covalent bonds)
C28H46O2	FA 28:5	RDROALZQSJZKED-UHFFFAOYSA-N	No result	8851909466	34°C	Fatty Acid	FA	28	MEDIUM (26-50 carbon atoms)	5	LOW (0-6 double covalent bonds)
C28H48NO7P	LPC 20:5	PDIGSOAOQOXRDU-UHFFFAOYSA-N	No result	2896245763	18°C	Lysophosphatidylcholine	LPC	20	LOW (0-25 carbon atoms)	5	LOW (0-6 double covalent bonds)
C28H48NO7P	LPC 20:5	PDIGSOAOQOXRDU-UHFFFAOYSA-N	No result	1110743206	18°C	Lysophosphatidylcholine	LPC	20	LOW (0-25 carbon atoms)	5	LOW (0-6 double covalent bonds)
C28H48NO7P	LPC 20:5	PDIGSOAOQOXRDU-UHFFFAOYSA-N	No result	1386926386	18°C	Lysophosphatidylcholine	LPC	20	LOW (0-25 carbon atoms)	5	LOW (0-6 double covalent bonds)
C28H48NO7P	LPC 20:5	PDIGSOAOQOXRDU-UHFFFAOYSA-N	No result	5277706798	18°C	Lysophosphatidylcholine	LPC	20	LOW (0-25 carbon atoms)	5	LOW (0-6 double covalent bonds)
C28H48NO7P	LPC 20:5	PDIGSOAOQOXRDU-UHFFFAOYSA-N	No result	1138665.23	26°C	Lysophosphatidylcholine	LPC	20	LOW (0-25 carbon atoms)	5	LOW (0-6 double covalent bonds)
C28H48NO7P	LPC 20:5	PDIGSOAOQOXRDU-UHFFFAOYSA-N	No result	9509602546	26°C	Lysophosphatidylcholine	LPC	20	LOW (0-25 carbon atoms)	5	LOW (0-6 double covalent bonds)
C28H48NO7P	LPC 20:5	PDIGSOAOQOXRDU-UHFFFAOYSA-N	No result	2715713008	26°C	Lysophosphatidylcholine	LPC	20	LOW (0-25 carbon atoms)	5	LOW (0-6 double covalent bonds)
C28H48NO7P	LPC 20:5	PDIGSOAOQOXRDU-UHFFFAOYSA-N	No result	2288660569	26°C	Lysophosphatidylcholine	LPC	20	LOW (0-25 carbon atoms)	5	LOW (0-6 double covalent bonds)
C28H48NO7P	LPC 20:5	PDIGSOAOQOXRDU-UHFFFAOYSA-N	No result	1620638499	34°C	Lysophosphatidylcholine	LPC	20	LOW (0-25 carbon atoms)	5	LOW (0-6 double covalent bonds)
C28H48NO7P	LPC 20:5	PDIGSOAOQOXRDU-UHFFFAOYSA-N	No result	7537836622	34°C	Lysophosphatidylcholine	LPC	20	LOW (0-25 carbon atoms)	5	LOW (0-6 double covalent bonds)
C28H48NO7P	LPC 20:5	PDIGSOAOQOXRDU-UHFFFAOYSA-N	No result	6268378802	34°C	Lysophosphatidylcholine	LPC	20	LOW (0-25 carbon atoms)	5	LOW (0-6 double covalent bonds)
C28H48NO7P	LPC 20:5	PDIGSOAOQOXRDU-UHFFFAOYSA-N	No result	1301566871	34°C	Lysophosphatidylcholine	LPC	20	LOW (0-25 carbon atoms)	5	LOW (0-6 double covalent bonds)
C28H50NO7P	LPC 20:4	GOMVPVRDBLLHQC-UHFFFAOYSA-N	No result	4890671462	18°C	Lysophosphatidylcholine	LPC	20	LOW (0-25 carbon atoms)	4	LOW (0-6 double covalent bonds)
C28H50NO7P	LPC 20:4	GOMVPVRDBLLHQC-UHFFFAOYSA-N	No result	2578687605	18°C	Lysophosphatidylcholine	LPC	20	LOW (0-25 carbon atoms)	4	LOW (0-6 double covalent bonds)
C28H50NO7P	LPC 20:4	GOMVPVRDBLLHQC-UHFFFAOYSA-N	No result	3615977812	18°C	Lysophosphatidylcholine	LPC	20	LOW (0-25 carbon atoms)	4	LOW (0-6 double covalent bonds)
C28H50NO7P	LPC 20:4	GOMVPVRDBLLHQC-UHFFFAOYSA-N	No result	12921088.21	18°C	Lysophosphatidylcholine	LPC	20	LOW (0-25 carbon atoms)	4	LOW (0-6 double covalent bonds)
C28H50NO7P	LPC 20:4	GOMVPVRDBLLHQC-UHFFFAOYSA-N	No result	3895584395	26°C	Lysophosphatidylcholine	LPC	20	LOW (0-25 carbon atoms)	4	LOW (0-6 double covalent bonds)
C28H50NO7P	LPC 20:4	GOMVPVRDBLLHQC-UHFFFAOYSA-N	No result	3886880117	26°C	Lysophosphatidylcholine	LPC	20	LOW (0-25 carbon atoms)	4	LOW (0-6 double covalent bonds)
C28H50NO7P	LPC 20:4	GOMVPVRDBLLHQC-UHFFFAOYSA-N	No result	6011015099	26°C	Lysophosphatidylcholine	LPC	20	LOW (0-25 carbon atoms)	4	LOW (0-6 double covalent bonds)
C28H50NO7P	LPC 20:4	GOMVPVRDBLLHQC-UHFFFAOYSA-N	No result	5205311124	26°C	Lysophosphatidylcholine	LPC	20	LOW (0-25 carbon atoms)	4	LOW (0-6 double covalent bonds)
C28H50NO7P	LPC 20:4	GOMVPVRDBLLHQC-UHFFFAOYSA-N	No result	6380729738	34°C	Lysophosphatidylcholine	LPC	20	LOW (0-25 carbon atoms)	4	LOW (0-6 double covalent bonds)
C28H50NO7P	LPC 20:4	GOMVPVRDBLLHQC-UHFFFAOYSA-N	No result	2372748006	34°C	Lysophosphatidylcholine	LPC	20	LOW (0-25 carbon atoms)	4	LOW (0-6 double covalent bonds)
C28H50NO7P	LPC 20:4	GOMVPVRDBLLHQC-UHFFFAOYSA-N	No result	3359006.34	34°C	Lysophosphatidylcholine	LPC	20	LOW (0-25 carbon atoms)	4	LOW (0-6 double covalent bonds)
C28H50NO7P	LPC 20:4	GOMVPVRDBLLHQC-UHFFFAOYSA-N	No result	4738542.83	34°C	Lysophosphatidylcholine	LPC	20	LOW (0-25 carbon atoms)	4	LOW (0-6 double covalent bonds)
C28H50O2	FA 28:3	HKMJJECLZVRMNS-UHFFFAOYSA-N	No result	6315336775	18°C	Fatty Acid	FA	28	MEDIUM (26-50 carbon atoms)	3	LOW (0-6 double covalent bonds)
C28H50O2	FA 28:3	HKMJJECLZVRMNS-UHFFFAOYSA-N	No result	2113485846	18°C	Fatty Acid	FA	28	MEDIUM (26-50 carbon atoms)	3	LOW (0-6 double covalent bonds)
C28H50O2	FA 28:3	HKMJJECLZVRMNS-UHFFFAOYSA-N	No result	2161308279	18°C	Fatty Acid	FA	28	MEDIUM (26-50 carbon atoms)	3	LOW (0-6 double covalent bonds)
C28H50O2	FA 28:3	HKMJJECLZVRMNS-UHFFFAOYSA-N	No result	3824286678	18°C	Fatty Acid	FA	28	MEDIUM (26-50 carbon atoms)	3	LOW (0-6 double covalent bonds)
C28H50O2	FA 28:3	HKMJJECLZVRMNS-UHFFFAOYSA-N	No result	3787508933	26°C	Fatty Acid	FA	28	MEDIUM (26-50 carbon atoms)	3	LOW (0-6 double covalent bonds)
C28H50O2	FA 28:3	HKMJJECLZVRMNS-UHFFFAOYSA-N	No result	3166659105	26°C	Fatty Acid	FA	28	MEDIUM (26-50 carbon atoms)	3	LOW (0-6 double covalent bonds)
C28H50O2	FA 28:3	HKMJJECLZVRMNS-UHFFFAOYSA-N	No result	4198224516	26°C	Fatty Acid	FA	28	MEDIUM (26-50 carbon atoms)	3	LOW (0-6 double covalent bonds)
C28H50O2	FA 28:3	HKMJJECLZVRMNS-UHFFFAOYSA-N	No result	9278466486	26°C	Fatty Acid	FA	28	MEDIUM (26-50 carbon atoms)	3	LOW (0-6 double covalent bonds)
C28H50O2	FA 28:3	HKMJJECLZVRMNS-UHFFFAOYSA-N	No result	1325627557	34°C	Fatty Acid	FA	28	MEDIUM (26-50 carbon atoms)	3	LOW (0-6 double covalent bonds)
C28H50O2	FA 28:3	HKMJJECLZVRMNS-UHFFFAOYSA-N	No result	533411175	34°C	Fatty Acid	FA	28	MEDIUM (26-50 carbon atoms)	3	LOW (0-6 double covalent bonds)
C28H50O2	FA 28:3	HKMJJECLZVRMNS-UHFFFAOYSA-N	No result	7751026461	34°C	Fatty Acid	FA	28	MEDIUM (26-50 carbon atoms)	3	LOW (0-6 double covalent bonds)
C28H50O2	FA 28:3	HKMJJECLZVRMNS-UHFFFAOYSA-N	No result	7865613645	34°C	Fatty Acid	FA	28	MEDIUM (26-50 carbon atoms)	3	LOW (0-6 double covalent bonds)
C28H52NO7P	LPC 20:3	XUDGAAFUMTTZCO-UHFFFAOYSA-N	No result	3001368652	18°C	Lysophosphatidylcholine	LPC	20	LOW (0-25 carbon atoms)	3	LOW (0-6 double covalent bonds)
C28H52NO7P	LPC 20:3	XUDGAAFUMTTZCO-UHFFFAOYSA-N	No result	1723149374	18°C	Lysophosphatidylcholine	LPC	20	LOW (0-25 carbon atoms)	3	LOW (0-6 double covalent bonds)
C28H52NO7P	LPC 20:3	XUDGAAFUMTTZCO-UHFFFAOYSA-N	No result	2306519467	18°C	Lysophosphatidylcholine	LPC	20	LOW (0-25 carbon atoms)	3	LOW (0-6 double covalent bonds)
C28H52NO7P	LPC 20:3	XUDGAAFUMTTZCO-UHFFFAOYSA-N	No result	9253242.39	18°C	Lysophosphatidylcholine	LPC	20	LOW (0-25 carbon atoms)	3	LOW (0-6 double covalent bonds)
C28H52NO7P	LPC 20:3	XUDGAAFUMTTZCO-UHFFFAOYSA-N	No result	2468508.83	26°C	Lysophosphatidylcholine	LPC	20	LOW (0-25 carbon atoms)	3	LOW (0-6 double covalent bonds)
C28H52NO7P	LPC 20:3	XUDGAAFUMTTZCO-UHFFFAOYSA-N	No result	2228681689	26°C	Lysophosphatidylcholine	LPC	20	LOW (0-25 carbon atoms)	3	LOW (0-6 double covalent bonds)
C28H52NO7P	LPC 20:3	XUDGAAFUMTTZCO-UHFFFAOYSA-N	No result	3323356094	26°C	Lysophosphatidylcholine	LPC	20	LOW (0-25 carbon atoms)	3	LOW (0-6 double covalent bonds)
C28H52NO7P	LPC 20:3	XUDGAAFUMTTZCO-UHFFFAOYSA-N	No result	2744434327	26°C	Lysophosphatidylcholine	LPC	20	LOW (0-25 carbon atoms)	3	LOW (0-6 double covalent bonds)
C28H52NO7P	LPC 20:3	XUDGAAFUMTTZCO-UHFFFAOYSA-N	No result	3659671358	34°C	Lysophosphatidylcholine	LPC	20	LOW (0-25 carbon atoms)	3	LOW (0-6 double covalent bonds)
C28H52NO7P	LPC 20:3	XUDGAAFUMTTZCO-UHFFFAOYSA-N	No result	1422301947	34°C	Lysophosphatidylcholine	LPC	20	LOW (0-25 carbon atoms)	3	LOW (0-6 double covalent bonds)
C28H52NO7P	LPC 20:3	XUDGAAFUMTTZCO-UHFFFAOYSA-N	No result	1961704004	34°C	Lysophosphatidylcholine	LPC	20	LOW (0-25 carbon atoms)	3	LOW (0-6 double covalent bonds)
C28H52NO7P	LPC 20:3	XUDGAAFUMTTZCO-UHFFFAOYSA-N	No result	2664900372	34°C	Lysophosphatidylcholine	LPC	20	LOW (0-25 carbon atoms)	3	LOW (0-6 double covalent bonds)
C28H52NO8P	PC 20:2	OENXZPBZCMVUDD-UHFFFAOYSA-N	13734177	10247017.18	18°C	Phosphatidylcholine	PC	20	LOW (0-25 carbon atoms)	2	LOW (0-6 double covalent bonds)
C28H52NO8P	PC 20:2	OENXZPBZCMVUDD-UHFFFAOYSA-N	13734177	1329576621	18°C	Phosphatidylcholine	PC	20	LOW (0-25 carbon atoms)	2	LOW (0-6 double covalent bonds)
C28H52NO8P	PC 20:2	OENXZPBZCMVUDD-UHFFFAOYSA-N	13734177	3005999283	18°C	Phosphatidylcholine	PC	20	LOW (0-25 carbon atoms)	2	LOW (0-6 double covalent bonds)
C28H52NO8P	PC 20:2	OENXZPBZCMVUDD-UHFFFAOYSA-N	13734177	28953633.07	18°C	Phosphatidylcholine	PC	20	LOW (0-25 carbon atoms)	2	LOW (0-6 double covalent bonds)
C28H52NO8P	PC 20:2	OENXZPBZCMVUDD-UHFFFAOYSA-N	13734177	5964146.96	26°C	Phosphatidylcholine	PC	20	LOW (0-25 carbon atoms)	2	LOW (0-6 double covalent bonds)
C28H52NO8P	PC 20:2	OENXZPBZCMVUDD-UHFFFAOYSA-N	13734177	1931637545	26°C	Phosphatidylcholine	PC	20	LOW (0-25 carbon atoms)	2	LOW (0-6 double covalent bonds)
C28H52NO8P	PC 20:2	OENXZPBZCMVUDD-UHFFFAOYSA-N	13734177	2873201181	26°C	Phosphatidylcholine	PC	20	LOW (0-25 carbon atoms)	2	LOW (0-6 double covalent bonds)
C28H52NO8P	PC 20:2	OENXZPBZCMVUDD-UHFFFAOYSA-N	13734177	9061315295	26°C	Phosphatidylcholine	PC	20	LOW (0-25 carbon atoms)	2	LOW (0-6 double covalent bonds)
C28H52NO8P	PC 20:2	OENXZPBZCMVUDD-UHFFFAOYSA-N	13734177	4188085.61	34°C	Phosphatidylcholine	PC	20	LOW (0-25 carbon atoms)	2	LOW (0-6 double covalent bonds)
C28H52NO8P	PC 20:2	OENXZPBZCMVUDD-UHFFFAOYSA-N	13734177	26508138.06	34°C	Phosphatidylcholine	PC	20	LOW (0-25 carbon atoms)	2	LOW (0-6 double covalent bonds)
C28H52NO8P	PC 20:2	OENXZPBZCMVUDD-UHFFFAOYSA-N	13734177	2536403346	34°C	Phosphatidylcholine	PC	20	LOW (0-25 carbon atoms)	2	LOW (0-6 double covalent bonds)
C28H52NO8P	PC 20:2	OENXZPBZCMVUDD-UHFFFAOYSA-N	13734177	1438924611	34°C	Phosphatidylcholine	PC	20	LOW (0-25 carbon atoms)	2	LOW (0-6 double covalent bonds)
C28H52O2	FA 28:2	VAOQNEYIPFBGCL-UHFFFAOYSA-N	No result	3547695535	18°C	Fatty Acid	FA	28	MEDIUM (26-50 carbon atoms)	2	LOW (0-6 double covalent bonds)
C28H52O2	FA 28:2	VAOQNEYIPFBGCL-UHFFFAOYSA-N	No result	9264200842	18°C	Fatty Acid	FA	28	MEDIUM (26-50 carbon atoms)	2	LOW (0-6 double covalent bonds)
C28H52O2	FA 28:2	VAOQNEYIPFBGCL-UHFFFAOYSA-N	No result	9702371736	18°C	Fatty Acid	FA	28	MEDIUM (26-50 carbon atoms)	2	LOW (0-6 double covalent bonds)
C28H52O2	FA 28:2	VAOQNEYIPFBGCL-UHFFFAOYSA-N	No result	1841328145	18°C	Fatty Acid	FA	28	MEDIUM (26-50 carbon atoms)	2	LOW (0-6 double covalent bonds)
C28H52O2	FA 28:2	VAOQNEYIPFBGCL-UHFFFAOYSA-N	No result	1633333991	26°C	Fatty Acid	FA	28	MEDIUM (26-50 carbon atoms)	2	LOW (0-6 double covalent bonds)
C28H52O2	FA 28:2	VAOQNEYIPFBGCL-UHFFFAOYSA-N	No result	1277237742	26°C	Fatty Acid	FA	28	MEDIUM (26-50 carbon atoms)	2	LOW (0-6 double covalent bonds)
C28H52O2	FA 28:2	VAOQNEYIPFBGCL-UHFFFAOYSA-N	No result	3917521664	26°C	Fatty Acid	FA	28	MEDIUM (26-50 carbon atoms)	2	LOW (0-6 double covalent bonds)
C28H52O2	FA 28:2	VAOQNEYIPFBGCL-UHFFFAOYSA-N	No result	5473880365	26°C	Fatty Acid	FA	28	MEDIUM (26-50 carbon atoms)	2	LOW (0-6 double covalent bonds)
C28H52O2	FA 28:2	VAOQNEYIPFBGCL-UHFFFAOYSA-N	No result	6281358358	34°C	Fatty Acid	FA	28	MEDIUM (26-50 carbon atoms)	2	LOW (0-6 double covalent bonds)
C28H52O2	FA 28:2	VAOQNEYIPFBGCL-UHFFFAOYSA-N	No result	2941400734	34°C	Fatty Acid	FA	28	MEDIUM (26-50 carbon atoms)	2	LOW (0-6 double covalent bonds)
C28H52O2	FA 28:2	VAOQNEYIPFBGCL-UHFFFAOYSA-N	No result	3541138366	34°C	Fatty Acid	FA	28	MEDIUM (26-50 carbon atoms)	2	LOW (0-6 double covalent bonds)
C28H52O2	FA 28:2	VAOQNEYIPFBGCL-UHFFFAOYSA-N	No result	4433358801	34°C	Fatty Acid	FA	28	MEDIUM (26-50 carbon atoms)	2	LOW (0-6 double covalent bonds)
C28H54NO7P	LPC 20:2	YYQVCMMXPIJVHY-UHFFFAOYSA-N	No result	2103782762	18°C	Lysophosphatidylcholine	LPC	20	LOW (0-25 carbon atoms)	2	LOW (0-6 double covalent bonds)
C28H54NO7P	LPC 20:2	YYQVCMMXPIJVHY-UHFFFAOYSA-N	No result	1619528185	18°C	Lysophosphatidylcholine	LPC	20	LOW (0-25 carbon atoms)	2	LOW (0-6 double covalent bonds)
C28H54NO7P	LPC 20:2	YYQVCMMXPIJVHY-UHFFFAOYSA-N	No result	1974980878	18°C	Lysophosphatidylcholine	LPC	20	LOW (0-25 carbon atoms)	2	LOW (0-6 double covalent bonds)
C28H54NO7P	LPC 20:2	YYQVCMMXPIJVHY-UHFFFAOYSA-N	No result	8542372825	18°C	Lysophosphatidylcholine	LPC	20	LOW (0-25 carbon atoms)	2	LOW (0-6 double covalent bonds)
C28H54NO7P	LPC 20:2	YYQVCMMXPIJVHY-UHFFFAOYSA-N	No result	3043086749	26°C	Lysophosphatidylcholine	LPC	20	LOW (0-25 carbon atoms)	2	LOW (0-6 double covalent bonds)
C28H54NO7P	LPC 20:2	YYQVCMMXPIJVHY-UHFFFAOYSA-N	No result	2370425187	26°C	Lysophosphatidylcholine	LPC	20	LOW (0-25 carbon atoms)	2	LOW (0-6 double covalent bonds)
C28H54NO7P	LPC 20:2	YYQVCMMXPIJVHY-UHFFFAOYSA-N	No result	2424971902	26°C	Lysophosphatidylcholine	LPC	20	LOW (0-25 carbon atoms)	2	LOW (0-6 double covalent bonds)
C28H54NO7P	LPC 20:2	YYQVCMMXPIJVHY-UHFFFAOYSA-N	No result	2958662279	26°C	Lysophosphatidylcholine	LPC	20	LOW (0-25 carbon atoms)	2	LOW (0-6 double covalent bonds)
C28H54NO7P	LPC 20:2	YYQVCMMXPIJVHY-UHFFFAOYSA-N	No result	3994752794	34°C	Lysophosphatidylcholine	LPC	20	LOW (0-25 carbon atoms)	2	LOW (0-6 double covalent bonds)
C28H54NO7P	LPC 20:2	YYQVCMMXPIJVHY-UHFFFAOYSA-N	No result	1620550682	34°C	Lysophosphatidylcholine	LPC	20	LOW (0-25 carbon atoms)	2	LOW (0-6 double covalent bonds)
C28H54NO7P	LPC 20:2	YYQVCMMXPIJVHY-UHFFFAOYSA-N	No result	2154946571	34°C	Lysophosphatidylcholine	LPC	20	LOW (0-25 carbon atoms)	2	LOW (0-6 double covalent bonds)
C28H54NO7P	LPC 20:2	YYQVCMMXPIJVHY-UHFFFAOYSA-N	No result	2677154743	34°C	Lysophosphatidylcholine	LPC	20	LOW (0-25 carbon atoms)	2	LOW (0-6 double covalent bonds)
C28H54O2	FA 28:1	LRIRPGLVJGPHCK-UHFFFAOYSA-N	No result	1719511266	18°C	Fatty Acid	FA	28	MEDIUM (26-50 carbon atoms)	1	LOW (0-6 double covalent bonds)
C28H54O2	FA 28:1	LRIRPGLVJGPHCK-UHFFFAOYSA-N	No result	3138753748	18°C	Fatty Acid	FA	28	MEDIUM (26-50 carbon atoms)	1	LOW (0-6 double covalent bonds)
C28H54O2	FA 28:1	LRIRPGLVJGPHCK-UHFFFAOYSA-N	No result	3913952636	18°C	Fatty Acid	FA	28	MEDIUM (26-50 carbon atoms)	1	LOW (0-6 double covalent bonds)
C28H54O2	FA 28:1	LRIRPGLVJGPHCK-UHFFFAOYSA-N	No result	7221327174	18°C	Fatty Acid	FA	28	MEDIUM (26-50 carbon atoms)	1	LOW (0-6 double covalent bonds)
C28H54O2	FA 28:1	LRIRPGLVJGPHCK-UHFFFAOYSA-N	No result	5806828274	26°C	Fatty Acid	FA	28	MEDIUM (26-50 carbon atoms)	1	LOW (0-6 double covalent bonds)
C28H54O2	FA 28:1	LRIRPGLVJGPHCK-UHFFFAOYSA-N	No result	5001114902	26°C	Fatty Acid	FA	28	MEDIUM (26-50 carbon atoms)	1	LOW (0-6 double covalent bonds)
C28H54O2	FA 28:1	LRIRPGLVJGPHCK-UHFFFAOYSA-N	No result	1403691688	26°C	Fatty Acid	FA	28	MEDIUM (26-50 carbon atoms)	1	LOW (0-6 double covalent bonds)
C28H54O2	FA 28:1	LRIRPGLVJGPHCK-UHFFFAOYSA-N	No result	2572600751	26°C	Fatty Acid	FA	28	MEDIUM (26-50 carbon atoms)	1	LOW (0-6 double covalent bonds)
C28H54O2	FA 28:1	LRIRPGLVJGPHCK-UHFFFAOYSA-N	No result	3059390263	34°C	Fatty Acid	FA	28	MEDIUM (26-50 carbon atoms)	1	LOW (0-6 double covalent bonds)
C28H54O2	FA 28:1	LRIRPGLVJGPHCK-UHFFFAOYSA-N	No result	1587113033	34°C	Fatty Acid	FA	28	MEDIUM (26-50 carbon atoms)	1	LOW (0-6 double covalent bonds)
C28H54O2	FA 28:1	LRIRPGLVJGPHCK-UHFFFAOYSA-N	No result	1659687086	34°C	Fatty Acid	FA	28	MEDIUM (26-50 carbon atoms)	1	LOW (0-6 double covalent bonds)
C28H54O2	FA 28:1	LRIRPGLVJGPHCK-UHFFFAOYSA-N	No result	2265027323	34°C	Fatty Acid	FA	28	MEDIUM (26-50 carbon atoms)	1	LOW (0-6 double covalent bonds)
C28H56NO7P	LPC 20:1	YYSFWGQAKJTHRE-UHFFFAOYSA-N	No result	9521770369	18°C	Lysophosphatidylcholine	LPC	20	LOW (0-25 carbon atoms)	1	LOW (0-6 double covalent bonds)
C28H56NO7P	LPC 20:1	YYSFWGQAKJTHRE-UHFFFAOYSA-N	No result	11527968.78	18°C	Lysophosphatidylcholine	LPC	20	LOW (0-25 carbon atoms)	1	LOW (0-6 double covalent bonds)
C28H56NO7P	LPC 20:1	YYSFWGQAKJTHRE-UHFFFAOYSA-N	No result	16018863.84	18°C	Lysophosphatidylcholine	LPC	20	LOW (0-25 carbon atoms)	1	LOW (0-6 double covalent bonds)
C28H56NO7P	LPC 20:1	YYSFWGQAKJTHRE-UHFFFAOYSA-N	No result	68555668.16	18°C	Lysophosphatidylcholine	LPC	20	LOW (0-25 carbon atoms)	1	LOW (0-6 double covalent bonds)
C28H56NO7P	LPE 23:1	HSLCGKSPYWMZFL-UHFFFAOYSA-N	No result	9421810544	18°C	Lysophosphatidylethanolamine	LPE	23	LOW (0-25 carbon atoms)	1	LOW (0-6 double covalent bonds)
C28H56NO7P	LPE 23:1	HSLCGKSPYWMZFL-UHFFFAOYSA-N	No result	1786078831	18°C	Lysophosphatidylethanolamine	LPE	23	LOW (0-25 carbon atoms)	1	LOW (0-6 double covalent bonds)
C28H56NO7P	LPE 23:1	HSLCGKSPYWMZFL-UHFFFAOYSA-N	No result	3009718473	18°C	Lysophosphatidylethanolamine	LPE	23	LOW (0-25 carbon atoms)	1	LOW (0-6 double covalent bonds)
C28H56NO7P	LPE 23:1	HSLCGKSPYWMZFL-UHFFFAOYSA-N	No result	1908916648	18°C	Lysophosphatidylethanolamine	LPE	23	LOW (0-25 carbon atoms)	1	LOW (0-6 double covalent bonds)
C28H56NO7P	LPC 20:1	YYSFWGQAKJTHRE-UHFFFAOYSA-N	No result	20714230.71	26°C	Lysophosphatidylcholine	LPC	20	LOW (0-25 carbon atoms)	1	LOW (0-6 double covalent bonds)
C28H56NO7P	LPC 20:1	YYSFWGQAKJTHRE-UHFFFAOYSA-N	No result	16217868.64	26°C	Lysophosphatidylcholine	LPC	20	LOW (0-25 carbon atoms)	1	LOW (0-6 double covalent bonds)
C28H56NO7P	LPC 20:1	YYSFWGQAKJTHRE-UHFFFAOYSA-N	No result	8015147329	26°C	Lysophosphatidylcholine	LPC	20	LOW (0-25 carbon atoms)	1	LOW (0-6 double covalent bonds)
C28H56NO7P	LPC 20:1	YYSFWGQAKJTHRE-UHFFFAOYSA-N	No result	12797153.91	26°C	Lysophosphatidylcholine	LPC	20	LOW (0-25 carbon atoms)	1	LOW (0-6 double covalent bonds)
C28H56NO7P	LPE 23:1	HSLCGKSPYWMZFL-UHFFFAOYSA-N	No result	5573200827	26°C	Lysophosphatidylethanolamine	LPE	23	LOW (0-25 carbon atoms)	1	LOW (0-6 double covalent bonds)
C28H56NO7P	LPE 23:1	HSLCGKSPYWMZFL-UHFFFAOYSA-N	No result	3015550778	26°C	Lysophosphatidylethanolamine	LPE	23	LOW (0-25 carbon atoms)	1	LOW (0-6 double covalent bonds)
C28H56NO7P	LPE 23:1	HSLCGKSPYWMZFL-UHFFFAOYSA-N	No result	27699934	26°C	Lysophosphatidylethanolamine	LPE	23	LOW (0-25 carbon atoms)	1	LOW (0-6 double covalent bonds)
C28H56NO7P	LPE 23:1	HSLCGKSPYWMZFL-UHFFFAOYSA-N	No result	1328716587	26°C	Lysophosphatidylethanolamine	LPE	23	LOW (0-25 carbon atoms)	1	LOW (0-6 double covalent bonds)
C28H56NO7P	LPC 20:1	YYSFWGQAKJTHRE-UHFFFAOYSA-N	No result	15989963.87	34°C	Lysophosphatidylcholine	LPC	20	LOW (0-25 carbon atoms)	1	LOW (0-6 double covalent bonds)
C28H56NO7P	LPC 20:1	YYSFWGQAKJTHRE-UHFFFAOYSA-N	No result	3133055061	34°C	Lysophosphatidylcholine	LPC	20	LOW (0-25 carbon atoms)	1	LOW (0-6 double covalent bonds)
C28H56NO7P	LPC 20:1	YYSFWGQAKJTHRE-UHFFFAOYSA-N	No result	6452809825	34°C	Lysophosphatidylcholine	LPC	20	LOW (0-25 carbon atoms)	1	LOW (0-6 double covalent bonds)
C28H56NO7P	LPC 20:1	YYSFWGQAKJTHRE-UHFFFAOYSA-N	No result	9144824982	34°C	Lysophosphatidylcholine	LPC	20	LOW (0-25 carbon atoms)	1	LOW (0-6 double covalent bonds)
C28H56NO7P	LPE 23:1	HSLCGKSPYWMZFL-UHFFFAOYSA-N	No result	3125050175	34°C	Lysophosphatidylethanolamine	LPE	23	LOW (0-25 carbon atoms)	1	LOW (0-6 double covalent bonds)
C28H56NO7P	LPE 23:1	HSLCGKSPYWMZFL-UHFFFAOYSA-N	No result	4431233323	34°C	Lysophosphatidylethanolamine	LPE	23	LOW (0-25 carbon atoms)	1	LOW (0-6 double covalent bonds)
C28H56NO7P	LPE 23:1	HSLCGKSPYWMZFL-UHFFFAOYSA-N	No result	1645258217	34°C	Lysophosphatidylethanolamine	LPE	23	LOW (0-25 carbon atoms)	1	LOW (0-6 double covalent bonds)
C28H56NO7P	LPE 23:1	HSLCGKSPYWMZFL-UHFFFAOYSA-N	No result	3420189805	34°C	Lysophosphatidylethanolamine	LPE	23	LOW (0-25 carbon atoms)	1	LOW (0-6 double covalent bonds)
C28H56O2	FA 28:0	UTOPWMOLSKOLTQ-UHFFFAOYSA-N	10470	8379145235	18°C	Fatty Acid	FA	28	MEDIUM (26-50 carbon atoms)	0	LOW (0-6 double covalent bonds)
C28H56O2	FA 28:0	UTOPWMOLSKOLTQ-UHFFFAOYSA-N	10470	1643094.06	18°C	Fatty Acid	FA	28	MEDIUM (26-50 carbon atoms)	0	LOW (0-6 double covalent bonds)
C28H56O2	FA 28:0	UTOPWMOLSKOLTQ-UHFFFAOYSA-N	10470	1758611045	18°C	Fatty Acid	FA	28	MEDIUM (26-50 carbon atoms)	0	LOW (0-6 double covalent bonds)
C28H56O2	FA 28:0	UTOPWMOLSKOLTQ-UHFFFAOYSA-N	10470	2807531224	18°C	Fatty Acid	FA	28	MEDIUM (26-50 carbon atoms)	0	LOW (0-6 double covalent bonds)
C28H56O2	FA 28:0	UTOPWMOLSKOLTQ-UHFFFAOYSA-N	10470	2349359.95	26°C	Fatty Acid	FA	28	MEDIUM (26-50 carbon atoms)	0	LOW (0-6 double covalent bonds)
C28H56O2	FA 28:0	UTOPWMOLSKOLTQ-UHFFFAOYSA-N	10470	2344799741	26°C	Fatty Acid	FA	28	MEDIUM (26-50 carbon atoms)	0	LOW (0-6 double covalent bonds)
C28H56O2	FA 28:0	UTOPWMOLSKOLTQ-UHFFFAOYSA-N	10470	3792232485	26°C	Fatty Acid	FA	28	MEDIUM (26-50 carbon atoms)	0	LOW (0-6 double covalent bonds)
C28H56O2	FA 28:0	UTOPWMOLSKOLTQ-UHFFFAOYSA-N	10470	1331070046	26°C	Fatty Acid	FA	28	MEDIUM (26-50 carbon atoms)	0	LOW (0-6 double covalent bonds)
C28H56O2	FA 28:0	UTOPWMOLSKOLTQ-UHFFFAOYSA-N	10470	1522165044	34°C	Fatty Acid	FA	28	MEDIUM (26-50 carbon atoms)	0	LOW (0-6 double covalent bonds)
C28H56O2	FA 28:0	UTOPWMOLSKOLTQ-UHFFFAOYSA-N	10470	1121698465	34°C	Fatty Acid	FA	28	MEDIUM (26-50 carbon atoms)	0	LOW (0-6 double covalent bonds)
C28H56O2	FA 28:0	UTOPWMOLSKOLTQ-UHFFFAOYSA-N	10470	1086604.46	34°C	Fatty Acid	FA	28	MEDIUM (26-50 carbon atoms)	0	LOW (0-6 double covalent bonds)
C28H56O2	FA 28:0	UTOPWMOLSKOLTQ-UHFFFAOYSA-N	10470	1227981.37	34°C	Fatty Acid	FA	28	MEDIUM (26-50 carbon atoms)	0	LOW (0-6 double covalent bonds)
C28H58NO7P	LPC 20:0	UATOAILWGVYRQS-UHFFFAOYSA-N	No result	8625222313	18°C	Lysophosphatidylcholine	LPC	20	LOW (0-25 carbon atoms)	0	LOW (0-6 double covalent bonds)
C28H58NO7P	LPC 20:0	UATOAILWGVYRQS-UHFFFAOYSA-N	No result	26753661.82	18°C	Lysophosphatidylcholine	LPC	20	LOW (0-25 carbon atoms)	0	LOW (0-6 double covalent bonds)
C28H58NO7P	LPC 20:0	UATOAILWGVYRQS-UHFFFAOYSA-N	No result	45708030.56	18°C	Lysophosphatidylcholine	LPC	20	LOW (0-25 carbon atoms)	0	LOW (0-6 double covalent bonds)
C28H58NO7P	LPC 20:0	UATOAILWGVYRQS-UHFFFAOYSA-N	No result	217289845.9	18°C	Lysophosphatidylcholine	LPC	20	LOW (0-25 carbon atoms)	0	LOW (0-6 double covalent bonds)
C28H58NO7P	LPE 23:0	GBJIFUDTKNTUMQ-UHFFFAOYSA-N	No result	6404328764	18°C	Lysophosphatidylethanolamine	LPE	23	LOW (0-25 carbon atoms)	0	LOW (0-6 double covalent bonds)
C28H58NO7P	LPE 23:0	GBJIFUDTKNTUMQ-UHFFFAOYSA-N	No result	2046212385	18°C	Lysophosphatidylethanolamine	LPE	23	LOW (0-25 carbon atoms)	0	LOW (0-6 double covalent bonds)
C28H58NO7P	LPE 23:0	GBJIFUDTKNTUMQ-UHFFFAOYSA-N	No result	4442183616	18°C	Lysophosphatidylethanolamine	LPE	23	LOW (0-25 carbon atoms)	0	LOW (0-6 double covalent bonds)
C28H58NO7P	LPE 23:0	GBJIFUDTKNTUMQ-UHFFFAOYSA-N	No result	2937432152	18°C	Lysophosphatidylethanolamine	LPE	23	LOW (0-25 carbon atoms)	0	LOW (0-6 double covalent bonds)
C28H58NO7P	LPC 20:0	UATOAILWGVYRQS-UHFFFAOYSA-N	No result	76270721	26°C	Lysophosphatidylcholine	LPC	20	LOW (0-25 carbon atoms)	0	LOW (0-6 double covalent bonds)
C28H58NO7P	LPC 20:0	UATOAILWGVYRQS-UHFFFAOYSA-N	No result	67971803.24	26°C	Lysophosphatidylcholine	LPC	20	LOW (0-25 carbon atoms)	0	LOW (0-6 double covalent bonds)
C28H58NO7P	LPC 20:0	UATOAILWGVYRQS-UHFFFAOYSA-N	No result	5533645969	26°C	Lysophosphatidylcholine	LPC	20	LOW (0-25 carbon atoms)	0	LOW (0-6 double covalent bonds)
C28H58NO7P	LPC 20:0	UATOAILWGVYRQS-UHFFFAOYSA-N	No result	24616624.36	26°C	Lysophosphatidylcholine	LPC	20	LOW (0-25 carbon atoms)	0	LOW (0-6 double covalent bonds)
C28H58NO7P	LPE 23:0	GBJIFUDTKNTUMQ-UHFFFAOYSA-N	No result	1039624091	26°C	Lysophosphatidylethanolamine	LPE	23	LOW (0-25 carbon atoms)	0	LOW (0-6 double covalent bonds)
C28H58NO7P	LPE 23:0	GBJIFUDTKNTUMQ-UHFFFAOYSA-N	No result	5567335704	26°C	Lysophosphatidylethanolamine	LPE	23	LOW (0-25 carbon atoms)	0	LOW (0-6 double covalent bonds)
C28H58NO7P	LPE 23:0	GBJIFUDTKNTUMQ-UHFFFAOYSA-N	No result	2519168334	26°C	Lysophosphatidylethanolamine	LPE	23	LOW (0-25 carbon atoms)	0	LOW (0-6 double covalent bonds)
C28H58NO7P	LPE 23:0	GBJIFUDTKNTUMQ-UHFFFAOYSA-N	No result	216740882	26°C	Lysophosphatidylethanolamine	LPE	23	LOW (0-25 carbon atoms)	0	LOW (0-6 double covalent bonds)
C28H58NO7P	LPC 20:0	UATOAILWGVYRQS-UHFFFAOYSA-N	No result	37802558.83	34°C	Lysophosphatidylcholine	LPC	20	LOW (0-25 carbon atoms)	0	LOW (0-6 double covalent bonds)
C28H58NO7P	LPC 20:0	UATOAILWGVYRQS-UHFFFAOYSA-N	No result	3700229255	34°C	Lysophosphatidylcholine	LPC	20	LOW (0-25 carbon atoms)	0	LOW (0-6 double covalent bonds)
C28H58NO7P	LPC 20:0	UATOAILWGVYRQS-UHFFFAOYSA-N	No result	13605153.75	34°C	Lysophosphatidylcholine	LPC	20	LOW (0-25 carbon atoms)	0	LOW (0-6 double covalent bonds)
C28H58NO7P	LPC 20:0	UATOAILWGVYRQS-UHFFFAOYSA-N	No result	18268196.33	34°C	Lysophosphatidylcholine	LPC	20	LOW (0-25 carbon atoms)	0	LOW (0-6 double covalent bonds)
C28H58NO7P	LPE 23:0	GBJIFUDTKNTUMQ-UHFFFAOYSA-N	No result	3790757416	34°C	Lysophosphatidylethanolamine	LPE	23	LOW (0-25 carbon atoms)	0	LOW (0-6 double covalent bonds)
C28H58NO7P	LPE 23:0	GBJIFUDTKNTUMQ-UHFFFAOYSA-N	No result	5963185941	34°C	Lysophosphatidylethanolamine	LPE	23	LOW (0-25 carbon atoms)	0	LOW (0-6 double covalent bonds)
C28H58NO7P	LPE 23:0	GBJIFUDTKNTUMQ-UHFFFAOYSA-N	No result	189738614	34°C	Lysophosphatidylethanolamine	LPE	23	LOW (0-25 carbon atoms)	0	LOW (0-6 double covalent bonds)
C28H58NO7P	LPE 23:0	GBJIFUDTKNTUMQ-UHFFFAOYSA-N	No result	4805807004	34°C	Lysophosphatidylethanolamine	LPE	23	LOW (0-25 carbon atoms)	0	LOW (0-6 double covalent bonds)
C28H60NO6P	LPC O-20:0	YYGTUBFHUJNRRV-UHFFFAOYSA-N	No result	4510184418	18°C	Lysophosphatidylcholine	LPC	20	LOW (0-25 carbon atoms)	0	LOW (0-6 double covalent bonds)
C28H60NO6P	LPC O-20:0	YYGTUBFHUJNRRV-UHFFFAOYSA-N	No result	24940139.64	18°C	Lysophosphatidylcholine	LPC	20	LOW (0-25 carbon atoms)	0	LOW (0-6 double covalent bonds)
C28H60NO6P	LPC O-20:0	YYGTUBFHUJNRRV-UHFFFAOYSA-N	No result	35057803.17	18°C	Lysophosphatidylcholine	LPC	20	LOW (0-25 carbon atoms)	0	LOW (0-6 double covalent bonds)
C28H60NO6P	LPC O-20:0	YYGTUBFHUJNRRV-UHFFFAOYSA-N	No result	272300239.3	18°C	Lysophosphatidylcholine	LPC	20	LOW (0-25 carbon atoms)	0	LOW (0-6 double covalent bonds)
C28H60NO6P	LPC O-20:0	YYGTUBFHUJNRRV-UHFFFAOYSA-N	No result	69978389.73	26°C	Lysophosphatidylcholine	LPC	20	LOW (0-25 carbon atoms)	0	LOW (0-6 double covalent bonds)
C28H60NO6P	LPC O-20:0	YYGTUBFHUJNRRV-UHFFFAOYSA-N	No result	73674556.94	26°C	Lysophosphatidylcholine	LPC	20	LOW (0-25 carbon atoms)	0	LOW (0-6 double covalent bonds)
C28H60NO6P	LPC O-20:0	YYGTUBFHUJNRRV-UHFFFAOYSA-N	No result	6515498756	26°C	Lysophosphatidylcholine	LPC	20	LOW (0-25 carbon atoms)	0	LOW (0-6 double covalent bonds)
C28H60NO6P	LPC O-20:0	YYGTUBFHUJNRRV-UHFFFAOYSA-N	No result	27866220.74	26°C	Lysophosphatidylcholine	LPC	20	LOW (0-25 carbon atoms)	0	LOW (0-6 double covalent bonds)
C28H60NO6P	LPC O-20:0	YYGTUBFHUJNRRV-UHFFFAOYSA-N	No result	26429563.77	34°C	Lysophosphatidylcholine	LPC	20	LOW (0-25 carbon atoms)	0	LOW (0-6 double covalent bonds)
C28H60NO6P	LPC O-20:0	YYGTUBFHUJNRRV-UHFFFAOYSA-N	No result	4254148051	34°C	Lysophosphatidylcholine	LPC	20	LOW (0-25 carbon atoms)	0	LOW (0-6 double covalent bonds)
C28H60NO6P	LPC O-20:0	YYGTUBFHUJNRRV-UHFFFAOYSA-N	No result	8037257849	34°C	Lysophosphatidylcholine	LPC	20	LOW (0-25 carbon atoms)	0	LOW (0-6 double covalent bonds)
C28H60NO6P	LPC O-20:0	YYGTUBFHUJNRRV-UHFFFAOYSA-N	No result	14955533.56	34°C	Lysophosphatidylcholine	LPC	20	LOW (0-25 carbon atoms)	0	LOW (0-6 double covalent bonds)
C29H50NO7P	LPE 24:5	NSYISTSXLHMRKQ-UHFFFAOYSA-N	No result	4213824754	18°C	Lysophosphatidylethanolamine	LPE	24	LOW (0-25 carbon atoms)	5	LOW (0-6 double covalent bonds)
C29H50NO7P	LPE 24:5	NSYISTSXLHMRKQ-UHFFFAOYSA-N	No result	1846435577	18°C	Lysophosphatidylethanolamine	LPE	24	LOW (0-25 carbon atoms)	5	LOW (0-6 double covalent bonds)
C29H50NO7P	LPE 24:5	NSYISTSXLHMRKQ-UHFFFAOYSA-N	No result	3427428037	18°C	Lysophosphatidylethanolamine	LPE	24	LOW (0-25 carbon atoms)	5	LOW (0-6 double covalent bonds)
C29H50NO7P	LPE 24:5	NSYISTSXLHMRKQ-UHFFFAOYSA-N	No result	1473757385	18°C	Lysophosphatidylethanolamine	LPE	24	LOW (0-25 carbon atoms)	5	LOW (0-6 double covalent bonds)
C29H50NO7P	LPE 24:5	NSYISTSXLHMRKQ-UHFFFAOYSA-N	No result	220449022	26°C	Lysophosphatidylethanolamine	LPE	24	LOW (0-25 carbon atoms)	5	LOW (0-6 double covalent bonds)
C29H50NO7P	LPE 24:5	NSYISTSXLHMRKQ-UHFFFAOYSA-N	No result	1404144142	26°C	Lysophosphatidylethanolamine	LPE	24	LOW (0-25 carbon atoms)	5	LOW (0-6 double covalent bonds)
C29H50NO7P	LPE 24:5	NSYISTSXLHMRKQ-UHFFFAOYSA-N	No result	3867220176	26°C	Lysophosphatidylethanolamine	LPE	24	LOW (0-25 carbon atoms)	5	LOW (0-6 double covalent bonds)
C29H50NO7P	LPE 24:5	NSYISTSXLHMRKQ-UHFFFAOYSA-N	No result	2746631601	26°C	Lysophosphatidylethanolamine	LPE	24	LOW (0-25 carbon atoms)	5	LOW (0-6 double covalent bonds)
C29H50NO7P	LPE 24:5	NSYISTSXLHMRKQ-UHFFFAOYSA-N	No result	3268150153	34°C	Lysophosphatidylethanolamine	LPE	24	LOW (0-25 carbon atoms)	5	LOW (0-6 double covalent bonds)
C29H50NO7P	LPE 24:5	NSYISTSXLHMRKQ-UHFFFAOYSA-N	No result	1401070864	34°C	Lysophosphatidylethanolamine	LPE	24	LOW (0-25 carbon atoms)	5	LOW (0-6 double covalent bonds)
C29H50NO7P	LPE 24:5	NSYISTSXLHMRKQ-UHFFFAOYSA-N	No result	329816629	34°C	Lysophosphatidylethanolamine	LPE	24	LOW (0-25 carbon atoms)	5	LOW (0-6 double covalent bonds)
C29H50NO7P	LPE 24:5	NSYISTSXLHMRKQ-UHFFFAOYSA-N	No result	5988309318	34°C	Lysophosphatidylethanolamine	LPE	24	LOW (0-25 carbon atoms)	5	LOW (0-6 double covalent bonds)
C29H56NO6P	LPC O-21:3	OOFCHOPEHDPUCZ-UHFFFAOYSA-N	No result	2567417459	18°C	Lysophosphatidylcholine	LPC	21	LOW (0-25 carbon atoms)	3	LOW (0-6 double covalent bonds)
C29H56NO6P	LPC O-21:3	OOFCHOPEHDPUCZ-UHFFFAOYSA-N	No result	1422205277	18°C	Lysophosphatidylcholine	LPC	21	LOW (0-25 carbon atoms)	3	LOW (0-6 double covalent bonds)
C29H56NO6P	LPC O-21:3	OOFCHOPEHDPUCZ-UHFFFAOYSA-N	No result	2250371731	18°C	Lysophosphatidylcholine	LPC	21	LOW (0-25 carbon atoms)	3	LOW (0-6 double covalent bonds)
C29H56NO6P	LPC O-21:3	OOFCHOPEHDPUCZ-UHFFFAOYSA-N	No result	1041684206	18°C	Lysophosphatidylcholine	LPC	21	LOW (0-25 carbon atoms)	3	LOW (0-6 double covalent bonds)
C29H56NO6P	LPC O-21:3	OOFCHOPEHDPUCZ-UHFFFAOYSA-N	No result	271210286	26°C	Lysophosphatidylcholine	LPC	21	LOW (0-25 carbon atoms)	3	LOW (0-6 double covalent bonds)
C29H56NO6P	LPC O-21:3	OOFCHOPEHDPUCZ-UHFFFAOYSA-N	No result	2355578773	26°C	Lysophosphatidylcholine	LPC	21	LOW (0-25 carbon atoms)	3	LOW (0-6 double covalent bonds)
C29H56NO6P	LPC O-21:3	OOFCHOPEHDPUCZ-UHFFFAOYSA-N	No result	3956301701	26°C	Lysophosphatidylcholine	LPC	21	LOW (0-25 carbon atoms)	3	LOW (0-6 double covalent bonds)
C29H56NO6P	LPC O-21:3	OOFCHOPEHDPUCZ-UHFFFAOYSA-N	No result	367522393	26°C	Lysophosphatidylcholine	LPC	21	LOW (0-25 carbon atoms)	3	LOW (0-6 double covalent bonds)
C29H56NO6P	LPC O-21:3	OOFCHOPEHDPUCZ-UHFFFAOYSA-N	No result	3290938118	34°C	Lysophosphatidylcholine	LPC	21	LOW (0-25 carbon atoms)	3	LOW (0-6 double covalent bonds)
C29H56NO6P	LPC O-21:3	OOFCHOPEHDPUCZ-UHFFFAOYSA-N	No result	392496462	34°C	Lysophosphatidylcholine	LPC	21	LOW (0-25 carbon atoms)	3	LOW (0-6 double covalent bonds)
C29H56NO6P	LPC O-21:3	OOFCHOPEHDPUCZ-UHFFFAOYSA-N	No result	3576606537	34°C	Lysophosphatidylcholine	LPC	21	LOW (0-25 carbon atoms)	3	LOW (0-6 double covalent bonds)
C29H56NO6P	LPC O-21:3	OOFCHOPEHDPUCZ-UHFFFAOYSA-N	No result	1858646742	34°C	Lysophosphatidylcholine	LPC	21	LOW (0-25 carbon atoms)	3	LOW (0-6 double covalent bonds)
C29H56NO7P	LPE 24:2	MCFASMTUTNOOMC-UHFFFAOYSA-N	No result	1383513906	18°C	Lysophosphatidylethanolamine	LPE	24	LOW (0-25 carbon atoms)	2	LOW (0-6 double covalent bonds)
C29H56NO7P	LPE 24:2	MCFASMTUTNOOMC-UHFFFAOYSA-N	No result	2834938692	18°C	Lysophosphatidylethanolamine	LPE	24	LOW (0-25 carbon atoms)	2	LOW (0-6 double covalent bonds)
C29H56NO7P	LPE 24:2	MCFASMTUTNOOMC-UHFFFAOYSA-N	No result	4647901597	18°C	Lysophosphatidylethanolamine	LPE	24	LOW (0-25 carbon atoms)	2	LOW (0-6 double covalent bonds)
C29H56NO7P	LPE 24:2	MCFASMTUTNOOMC-UHFFFAOYSA-N	No result	3088539986	18°C	Lysophosphatidylethanolamine	LPE	24	LOW (0-25 carbon atoms)	2	LOW (0-6 double covalent bonds)
C29H56NO7P	LPE 24:2	MCFASMTUTNOOMC-UHFFFAOYSA-N	No result	1104911526	26°C	Lysophosphatidylethanolamine	LPE	24	LOW (0-25 carbon atoms)	2	LOW (0-6 double covalent bonds)
C29H56NO7P	LPE 24:2	MCFASMTUTNOOMC-UHFFFAOYSA-N	No result	5408184269	26°C	Lysophosphatidylethanolamine	LPE	24	LOW (0-25 carbon atoms)	2	LOW (0-6 double covalent bonds)
C29H56NO7P	LPE 24:2	MCFASMTUTNOOMC-UHFFFAOYSA-N	No result	4941764654	26°C	Lysophosphatidylethanolamine	LPE	24	LOW (0-25 carbon atoms)	2	LOW (0-6 double covalent bonds)
C29H56NO7P	LPE 24:2	MCFASMTUTNOOMC-UHFFFAOYSA-N	No result	2087678633	26°C	Lysophosphatidylethanolamine	LPE	24	LOW (0-25 carbon atoms)	2	LOW (0-6 double covalent bonds)
C29H56NO7P	LPE 24:2	MCFASMTUTNOOMC-UHFFFAOYSA-N	No result	6272440829	34°C	Lysophosphatidylethanolamine	LPE	24	LOW (0-25 carbon atoms)	2	LOW (0-6 double covalent bonds)
C29H56NO7P	LPE 24:2	MCFASMTUTNOOMC-UHFFFAOYSA-N	No result	1108108746	34°C	Lysophosphatidylethanolamine	LPE	24	LOW (0-25 carbon atoms)	2	LOW (0-6 double covalent bonds)
C29H56NO7P	LPE 24:2	MCFASMTUTNOOMC-UHFFFAOYSA-N	No result	3723304463	34°C	Lysophosphatidylethanolamine	LPE	24	LOW (0-25 carbon atoms)	2	LOW (0-6 double covalent bonds)
C29H56NO7P	LPE 24:2	MCFASMTUTNOOMC-UHFFFAOYSA-N	No result	6965039058	34°C	Lysophosphatidylethanolamine	LPE	24	LOW (0-25 carbon atoms)	2	LOW (0-6 double covalent bonds)
C29H56O2	FA 29:1	YYMXYVZUZXNHGQ-UHFFFAOYSA-N	No result	2303770336	18°C	Fatty Acid	FA	29	MEDIUM (26-50 carbon atoms)	1	LOW (0-6 double covalent bonds)
C29H56O2	FA 29:1	YYMXYVZUZXNHGQ-UHFFFAOYSA-N	No result	6037601853	18°C	Fatty Acid	FA	29	MEDIUM (26-50 carbon atoms)	1	LOW (0-6 double covalent bonds)
C29H56O2	FA 29:1	YYMXYVZUZXNHGQ-UHFFFAOYSA-N	No result	6987753558	18°C	Fatty Acid	FA	29	MEDIUM (26-50 carbon atoms)	1	LOW (0-6 double covalent bonds)
C29H56O2	FA 29:1	YYMXYVZUZXNHGQ-UHFFFAOYSA-N	No result	1340324198	18°C	Fatty Acid	FA	29	MEDIUM (26-50 carbon atoms)	1	LOW (0-6 double covalent bonds)
C29H56O2	FA 29:1	YYMXYVZUZXNHGQ-UHFFFAOYSA-N	No result	1055029644	26°C	Fatty Acid	FA	29	MEDIUM (26-50 carbon atoms)	1	LOW (0-6 double covalent bonds)
C29H56O2	FA 29:1	YYMXYVZUZXNHGQ-UHFFFAOYSA-N	No result	9890036398	26°C	Fatty Acid	FA	29	MEDIUM (26-50 carbon atoms)	1	LOW (0-6 double covalent bonds)
C29H56O2	FA 29:1	YYMXYVZUZXNHGQ-UHFFFAOYSA-N	No result	1411183531	26°C	Fatty Acid	FA	29	MEDIUM (26-50 carbon atoms)	1	LOW (0-6 double covalent bonds)
C29H56O2	FA 29:1	YYMXYVZUZXNHGQ-UHFFFAOYSA-N	No result	4347621545	26°C	Fatty Acid	FA	29	MEDIUM (26-50 carbon atoms)	1	LOW (0-6 double covalent bonds)
C29H56O2	FA 29:1	YYMXYVZUZXNHGQ-UHFFFAOYSA-N	No result	5042277142	34°C	Fatty Acid	FA	29	MEDIUM (26-50 carbon atoms)	1	LOW (0-6 double covalent bonds)
C29H56O2	FA 29:1	YYMXYVZUZXNHGQ-UHFFFAOYSA-N	No result	2475735855	34°C	Fatty Acid	FA	29	MEDIUM (26-50 carbon atoms)	1	LOW (0-6 double covalent bonds)
C29H56O2	FA 29:1	YYMXYVZUZXNHGQ-UHFFFAOYSA-N	No result	247854763	34°C	Fatty Acid	FA	29	MEDIUM (26-50 carbon atoms)	1	LOW (0-6 double covalent bonds)
C29H56O2	FA 29:1	YYMXYVZUZXNHGQ-UHFFFAOYSA-N	No result	3917427927	34°C	Fatty Acid	FA	29	MEDIUM (26-50 carbon atoms)	1	LOW (0-6 double covalent bonds)
C29H58NO7P	LPE 24:1	NCPDMAXNVQCUIZ-UHFFFAOYSA-N	No result	6119374199	18°C	Lysophosphatidylethanolamine	LPE	24	LOW (0-25 carbon atoms)	1	LOW (0-6 double covalent bonds)
C29H58NO7P	LPE 24:1	NCPDMAXNVQCUIZ-UHFFFAOYSA-N	No result	1382308.22	18°C	Lysophosphatidylethanolamine	LPE	24	LOW (0-25 carbon atoms)	1	LOW (0-6 double covalent bonds)
C29H58NO7P	LPE 24:1	NCPDMAXNVQCUIZ-UHFFFAOYSA-N	No result	2427511498	18°C	Lysophosphatidylethanolamine	LPE	24	LOW (0-25 carbon atoms)	1	LOW (0-6 double covalent bonds)
C29H58NO7P	LPE 24:1	NCPDMAXNVQCUIZ-UHFFFAOYSA-N	No result	16200242.25	18°C	Lysophosphatidylethanolamine	LPE	24	LOW (0-25 carbon atoms)	1	LOW (0-6 double covalent bonds)
C29H58NO7P	LPE 24:1	NCPDMAXNVQCUIZ-UHFFFAOYSA-N	No result	5053999253	26°C	Lysophosphatidylethanolamine	LPE	24	LOW (0-25 carbon atoms)	1	LOW (0-6 double covalent bonds)
C29H58NO7P	LPE 24:1	NCPDMAXNVQCUIZ-UHFFFAOYSA-N	No result	2635898909	26°C	Lysophosphatidylethanolamine	LPE	24	LOW (0-25 carbon atoms)	1	LOW (0-6 double covalent bonds)
C29H58NO7P	LPE 24:1	NCPDMAXNVQCUIZ-UHFFFAOYSA-N	No result	652985751	26°C	Lysophosphatidylethanolamine	LPE	24	LOW (0-25 carbon atoms)	1	LOW (0-6 double covalent bonds)
C29H58NO7P	LPE 24:1	NCPDMAXNVQCUIZ-UHFFFAOYSA-N	No result	1220741489	26°C	Lysophosphatidylethanolamine	LPE	24	LOW (0-25 carbon atoms)	1	LOW (0-6 double covalent bonds)
C29H58NO7P	LPE 24:1	NCPDMAXNVQCUIZ-UHFFFAOYSA-N	No result	2406800509	34°C	Lysophosphatidylethanolamine	LPE	24	LOW (0-25 carbon atoms)	1	LOW (0-6 double covalent bonds)
C29H58NO7P	LPE 24:1	NCPDMAXNVQCUIZ-UHFFFAOYSA-N	No result	4745512798	34°C	Lysophosphatidylethanolamine	LPE	24	LOW (0-25 carbon atoms)	1	LOW (0-6 double covalent bonds)
C29H58NO7P	LPE 24:1	NCPDMAXNVQCUIZ-UHFFFAOYSA-N	No result	1355391376	34°C	Lysophosphatidylethanolamine	LPE	24	LOW (0-25 carbon atoms)	1	LOW (0-6 double covalent bonds)
C29H58NO7P	LPE 24:1	NCPDMAXNVQCUIZ-UHFFFAOYSA-N	No result	2748351261	34°C	Lysophosphatidylethanolamine	LPE	24	LOW (0-25 carbon atoms)	1	LOW (0-6 double covalent bonds)
C29H58NO8P	PC 21:0	GJOJUVBYCFSGJT-UHFFFAOYSA-N	No result	9541059104	18°C	Phosphatidylcholine	PC	21	LOW (0-25 carbon atoms)	0	LOW (0-6 double covalent bonds)
C29H58NO8P	PC 21:0	GJOJUVBYCFSGJT-UHFFFAOYSA-N	No result	1651725377	18°C	Phosphatidylcholine	PC	21	LOW (0-25 carbon atoms)	0	LOW (0-6 double covalent bonds)
C29H58NO8P	PC 21:0	GJOJUVBYCFSGJT-UHFFFAOYSA-N	No result	3186402309	18°C	Phosphatidylcholine	PC	21	LOW (0-25 carbon atoms)	0	LOW (0-6 double covalent bonds)
C29H58NO8P	PC 21:0	GJOJUVBYCFSGJT-UHFFFAOYSA-N	No result	29623013.84	18°C	Phosphatidylcholine	PC	21	LOW (0-25 carbon atoms)	0	LOW (0-6 double covalent bonds)
C29H58NO8P	PC 21:0	GJOJUVBYCFSGJT-UHFFFAOYSA-N	No result	9248616143	26°C	Phosphatidylcholine	PC	21	LOW (0-25 carbon atoms)	0	LOW (0-6 double covalent bonds)
C29H58NO8P	PC 21:0	GJOJUVBYCFSGJT-UHFFFAOYSA-N	No result	2494813432	26°C	Phosphatidylcholine	PC	21	LOW (0-25 carbon atoms)	0	LOW (0-6 double covalent bonds)
C29H58NO8P	PC 21:0	GJOJUVBYCFSGJT-UHFFFAOYSA-N	No result	2760672937	26°C	Phosphatidylcholine	PC	21	LOW (0-25 carbon atoms)	0	LOW (0-6 double covalent bonds)
C29H58NO8P	PC 21:0	GJOJUVBYCFSGJT-UHFFFAOYSA-N	No result	9581682.78	26°C	Phosphatidylcholine	PC	21	LOW (0-25 carbon atoms)	0	LOW (0-6 double covalent bonds)
C29H58NO8P	PC 21:0	GJOJUVBYCFSGJT-UHFFFAOYSA-N	No result	3752681129	34°C	Phosphatidylcholine	PC	21	LOW (0-25 carbon atoms)	0	LOW (0-6 double covalent bonds)
C29H58NO8P	PC 21:0	GJOJUVBYCFSGJT-UHFFFAOYSA-N	No result	24013321.38	34°C	Phosphatidylcholine	PC	21	LOW (0-25 carbon atoms)	0	LOW (0-6 double covalent bonds)
C29H58NO8P	PC 21:0	GJOJUVBYCFSGJT-UHFFFAOYSA-N	No result	3489810692	34°C	Phosphatidylcholine	PC	21	LOW (0-25 carbon atoms)	0	LOW (0-6 double covalent bonds)
C29H58NO8P	PC 21:0	GJOJUVBYCFSGJT-UHFFFAOYSA-N	No result	1554760035	34°C	Phosphatidylcholine	PC	21	LOW (0-25 carbon atoms)	0	LOW (0-6 double covalent bonds)
C29H58O2	FA 29:0	IHEJEKZAKSNRLY-UHFFFAOYSA-N	20245	8655631927	18°C	Fatty Acid	FA	29	MEDIUM (26-50 carbon atoms)	0	LOW (0-6 double covalent bonds)
C29H58O2	FA 29:0	IHEJEKZAKSNRLY-UHFFFAOYSA-N	20245	1298493922	18°C	Fatty Acid	FA	29	MEDIUM (26-50 carbon atoms)	0	LOW (0-6 double covalent bonds)
C29H58O2	FA 29:0	IHEJEKZAKSNRLY-UHFFFAOYSA-N	20245	1006309477	18°C	Fatty Acid	FA	29	MEDIUM (26-50 carbon atoms)	0	LOW (0-6 double covalent bonds)
C29H58O2	FA 29:0	IHEJEKZAKSNRLY-UHFFFAOYSA-N	20245	1762942627	18°C	Fatty Acid	FA	29	MEDIUM (26-50 carbon atoms)	0	LOW (0-6 double covalent bonds)
C29H58O2	FA 29:0	IHEJEKZAKSNRLY-UHFFFAOYSA-N	20245	1836878715	26°C	Fatty Acid	FA	29	MEDIUM (26-50 carbon atoms)	0	LOW (0-6 double covalent bonds)
C29H58O2	FA 29:0	IHEJEKZAKSNRLY-UHFFFAOYSA-N	20245	1401612655	26°C	Fatty Acid	FA	29	MEDIUM (26-50 carbon atoms)	0	LOW (0-6 double covalent bonds)
C29H58O2	FA 29:0	IHEJEKZAKSNRLY-UHFFFAOYSA-N	20245	8540164222	26°C	Fatty Acid	FA	29	MEDIUM (26-50 carbon atoms)	0	LOW (0-6 double covalent bonds)
C29H58O2	FA 29:0	IHEJEKZAKSNRLY-UHFFFAOYSA-N	20245	1373954841	26°C	Fatty Acid	FA	29	MEDIUM (26-50 carbon atoms)	0	LOW (0-6 double covalent bonds)
C29H58O2	FA 29:0	IHEJEKZAKSNRLY-UHFFFAOYSA-N	20245	9990886717	34°C	Fatty Acid	FA	29	MEDIUM (26-50 carbon atoms)	0	LOW (0-6 double covalent bonds)
C29H58O2	FA 29:0	IHEJEKZAKSNRLY-UHFFFAOYSA-N	20245	1553238451	34°C	Fatty Acid	FA	29	MEDIUM (26-50 carbon atoms)	0	LOW (0-6 double covalent bonds)
C29H58O2	FA 29:0	IHEJEKZAKSNRLY-UHFFFAOYSA-N	20245	1068334326	34°C	Fatty Acid	FA	29	MEDIUM (26-50 carbon atoms)	0	LOW (0-6 double covalent bonds)
C29H58O2	FA 29:0	IHEJEKZAKSNRLY-UHFFFAOYSA-N	20245	9157662611	34°C	Fatty Acid	FA	29	MEDIUM (26-50 carbon atoms)	0	LOW (0-6 double covalent bonds)
C29H58O4	MG 26:0	QAJHAMGOPUEFRR-UHFFFAOYSA-N	No result	3224244766	18°C	Monoglyceride	MG	26	MEDIUM (26-50 carbon atoms)	0	LOW (0-6 double covalent bonds)
C29H58O4	MG 26:0	QAJHAMGOPUEFRR-UHFFFAOYSA-N	No result	1078463371	18°C	Monoglyceride	MG	26	MEDIUM (26-50 carbon atoms)	0	LOW (0-6 double covalent bonds)
C29H58O4	MG 26:0	QAJHAMGOPUEFRR-UHFFFAOYSA-N	No result	2502741935	18°C	Monoglyceride	MG	26	MEDIUM (26-50 carbon atoms)	0	LOW (0-6 double covalent bonds)
C29H58O4	MG 26:0	QAJHAMGOPUEFRR-UHFFFAOYSA-N	No result	1367788799	18°C	Monoglyceride	MG	26	MEDIUM (26-50 carbon atoms)	0	LOW (0-6 double covalent bonds)
C29H58O4	MG 26:0	QAJHAMGOPUEFRR-UHFFFAOYSA-N	No result	5250166365	26°C	Monoglyceride	MG	26	MEDIUM (26-50 carbon atoms)	0	LOW (0-6 double covalent bonds)
C29H58O4	MG 26:0	QAJHAMGOPUEFRR-UHFFFAOYSA-N	No result	4494661314	26°C	Monoglyceride	MG	26	MEDIUM (26-50 carbon atoms)	0	LOW (0-6 double covalent bonds)
C29H58O4	MG 26:0	QAJHAMGOPUEFRR-UHFFFAOYSA-N	No result	3127950578	26°C	Monoglyceride	MG	26	MEDIUM (26-50 carbon atoms)	0	LOW (0-6 double covalent bonds)
C29H58O4	MG 26:0	QAJHAMGOPUEFRR-UHFFFAOYSA-N	No result	2151557389	26°C	Monoglyceride	MG	26	MEDIUM (26-50 carbon atoms)	0	LOW (0-6 double covalent bonds)
C29H58O4	MG 26:0	QAJHAMGOPUEFRR-UHFFFAOYSA-N	No result	3014153159	34°C	Monoglyceride	MG	26	MEDIUM (26-50 carbon atoms)	0	LOW (0-6 double covalent bonds)
C29H58O4	MG 26:0	QAJHAMGOPUEFRR-UHFFFAOYSA-N	No result	3498841017	34°C	Monoglyceride	MG	26	MEDIUM (26-50 carbon atoms)	0	LOW (0-6 double covalent bonds)
C29H58O4	MG 26:0	QAJHAMGOPUEFRR-UHFFFAOYSA-N	No result	2028320212	34°C	Monoglyceride	MG	26	MEDIUM (26-50 carbon atoms)	0	LOW (0-6 double covalent bonds)
C29H58O4	MG 26:0	QAJHAMGOPUEFRR-UHFFFAOYSA-N	No result	1614276629	34°C	Monoglyceride	MG	26	MEDIUM (26-50 carbon atoms)	0	LOW (0-6 double covalent bonds)
C29H60NO7P	LPC 21:0	XZZSYDYWLNENCT-UHFFFAOYSA-N	No result	5532815591	18°C	Lysophosphatidylcholine	LPC	21	LOW (0-25 carbon atoms)	0	LOW (0-6 double covalent bonds)
C29H60NO7P	LPC 21:0	XZZSYDYWLNENCT-UHFFFAOYSA-N	No result	1852959.29	18°C	Lysophosphatidylcholine	LPC	21	LOW (0-25 carbon atoms)	0	LOW (0-6 double covalent bonds)
C29H60NO7P	LPC 21:0	XZZSYDYWLNENCT-UHFFFAOYSA-N	No result	2677535838	18°C	Lysophosphatidylcholine	LPC	21	LOW (0-25 carbon atoms)	0	LOW (0-6 double covalent bonds)
C29H60NO7P	LPC 21:0	XZZSYDYWLNENCT-UHFFFAOYSA-N	No result	11891798.12	18°C	Lysophosphatidylcholine	LPC	21	LOW (0-25 carbon atoms)	0	LOW (0-6 double covalent bonds)
C29H60NO7P	LPE 24:0	OYIDIWMHAJCRKH-UHFFFAOYSA-N	24779478	3113230432	18°C	Lysophosphatidylethanolamine	LPE	24	LOW (0-25 carbon atoms)	0	LOW (0-6 double covalent bonds)
C29H60NO7P	LPE 24:0	OYIDIWMHAJCRKH-UHFFFAOYSA-N	24779478	8573079425	18°C	Lysophosphatidylethanolamine	LPE	24	LOW (0-25 carbon atoms)	0	LOW (0-6 double covalent bonds)
C29H60NO7P	LPE 24:0	OYIDIWMHAJCRKH-UHFFFAOYSA-N	24779478	2023670712	18°C	Lysophosphatidylethanolamine	LPE	24	LOW (0-25 carbon atoms)	0	LOW (0-6 double covalent bonds)
C29H60NO7P	LPE 24:0	OYIDIWMHAJCRKH-UHFFFAOYSA-N	24779478	11284676.3	18°C	Lysophosphatidylethanolamine	LPE	24	LOW (0-25 carbon atoms)	0	LOW (0-6 double covalent bonds)
C29H60NO7P	LPC 21:0	XZZSYDYWLNENCT-UHFFFAOYSA-N	No result	4748928.53	26°C	Lysophosphatidylcholine	LPC	21	LOW (0-25 carbon atoms)	0	LOW (0-6 double covalent bonds)
C29H60NO7P	LPC 21:0	XZZSYDYWLNENCT-UHFFFAOYSA-N	No result	3533455733	26°C	Lysophosphatidylcholine	LPC	21	LOW (0-25 carbon atoms)	0	LOW (0-6 double covalent bonds)
C29H60NO7P	LPC 21:0	XZZSYDYWLNENCT-UHFFFAOYSA-N	No result	3197038123	26°C	Lysophosphatidylcholine	LPC	21	LOW (0-25 carbon atoms)	0	LOW (0-6 double covalent bonds)
C29H60NO7P	LPC 21:0	XZZSYDYWLNENCT-UHFFFAOYSA-N	No result	1415654.26	26°C	Lysophosphatidylcholine	LPC	21	LOW (0-25 carbon atoms)	0	LOW (0-6 double covalent bonds)
C29H60NO7P	LPE 24:0	OYIDIWMHAJCRKH-UHFFFAOYSA-N	24779478	3380194649	26°C	Lysophosphatidylethanolamine	LPE	24	LOW (0-25 carbon atoms)	0	LOW (0-6 double covalent bonds)
C29H60NO7P	LPE 24:0	OYIDIWMHAJCRKH-UHFFFAOYSA-N	24779478	2148770843	26°C	Lysophosphatidylethanolamine	LPE	24	LOW (0-25 carbon atoms)	0	LOW (0-6 double covalent bonds)
C29H60NO7P	LPE 24:0	OYIDIWMHAJCRKH-UHFFFAOYSA-N	24779478	3616967761	26°C	Lysophosphatidylethanolamine	LPE	24	LOW (0-25 carbon atoms)	0	LOW (0-6 double covalent bonds)
C29H60NO7P	LPE 24:0	OYIDIWMHAJCRKH-UHFFFAOYSA-N	24779478	1275595841	26°C	Lysophosphatidylethanolamine	LPE	24	LOW (0-25 carbon atoms)	0	LOW (0-6 double covalent bonds)
C29H60NO7P	LPC 21:0	XZZSYDYWLNENCT-UHFFFAOYSA-N	No result	2146654005	34°C	Lysophosphatidylcholine	LPC	21	LOW (0-25 carbon atoms)	0	LOW (0-6 double covalent bonds)
C29H60NO7P	LPC 21:0	XZZSYDYWLNENCT-UHFFFAOYSA-N	No result	2484207775	34°C	Lysophosphatidylcholine	LPC	21	LOW (0-25 carbon atoms)	0	LOW (0-6 double covalent bonds)
C29H60NO7P	LPC 21:0	XZZSYDYWLNENCT-UHFFFAOYSA-N	No result	8733560082	34°C	Lysophosphatidylcholine	LPC	21	LOW (0-25 carbon atoms)	0	LOW (0-6 double covalent bonds)
C29H60NO7P	LPC 21:0	XZZSYDYWLNENCT-UHFFFAOYSA-N	No result	1169664.22	34°C	Lysophosphatidylcholine	LPC	21	LOW (0-25 carbon atoms)	0	LOW (0-6 double covalent bonds)
C29H60NO7P	LPE 24:0	OYIDIWMHAJCRKH-UHFFFAOYSA-N	24779478	1897818.49	34°C	Lysophosphatidylethanolamine	LPE	24	LOW (0-25 carbon atoms)	0	LOW (0-6 double covalent bonds)
C29H60NO7P	LPE 24:0	OYIDIWMHAJCRKH-UHFFFAOYSA-N	24779478	4083180551	34°C	Lysophosphatidylethanolamine	LPE	24	LOW (0-25 carbon atoms)	0	LOW (0-6 double covalent bonds)
C29H60NO7P	LPE 24:0	OYIDIWMHAJCRKH-UHFFFAOYSA-N	24779478	9476416043	34°C	Lysophosphatidylethanolamine	LPE	24	LOW (0-25 carbon atoms)	0	LOW (0-6 double covalent bonds)
C29H60NO7P	LPE 24:0	OYIDIWMHAJCRKH-UHFFFAOYSA-N	24779478	2161343065	34°C	Lysophosphatidylethanolamine	LPE	24	LOW (0-25 carbon atoms)	0	LOW (0-6 double covalent bonds)
C30H48O2	FA 30:6	BKFMERKCQDCYIE-UHFFFAOYSA-N	No result	4591234913	18°C	Fatty Acid	FA	30	MEDIUM (26-50 carbon atoms)	6	LOW (0-6 double covalent bonds)
C30H48O2	FA 30:6	BKFMERKCQDCYIE-UHFFFAOYSA-N	No result	120578146	18°C	Fatty Acid	FA	30	MEDIUM (26-50 carbon atoms)	6	LOW (0-6 double covalent bonds)
C30H48O2	FA 30:6	BKFMERKCQDCYIE-UHFFFAOYSA-N	No result	1554241715	18°C	Fatty Acid	FA	30	MEDIUM (26-50 carbon atoms)	6	LOW (0-6 double covalent bonds)
C30H48O2	FA 30:6	BKFMERKCQDCYIE-UHFFFAOYSA-N	No result	2425903667	18°C	Fatty Acid	FA	30	MEDIUM (26-50 carbon atoms)	6	LOW (0-6 double covalent bonds)
C30H48O2	FA 30:6	BKFMERKCQDCYIE-UHFFFAOYSA-N	No result	2232343788	26°C	Fatty Acid	FA	30	MEDIUM (26-50 carbon atoms)	6	LOW (0-6 double covalent bonds)
C30H48O2	FA 30:6	BKFMERKCQDCYIE-UHFFFAOYSA-N	No result	2059466792	26°C	Fatty Acid	FA	30	MEDIUM (26-50 carbon atoms)	6	LOW (0-6 double covalent bonds)
C30H48O2	FA 30:6	BKFMERKCQDCYIE-UHFFFAOYSA-N	No result	4325013558	26°C	Fatty Acid	FA	30	MEDIUM (26-50 carbon atoms)	6	LOW (0-6 double covalent bonds)
C30H48O2	FA 30:6	BKFMERKCQDCYIE-UHFFFAOYSA-N	No result	9051716794	26°C	Fatty Acid	FA	30	MEDIUM (26-50 carbon atoms)	6	LOW (0-6 double covalent bonds)
C30H48O2	FA 30:6	BKFMERKCQDCYIE-UHFFFAOYSA-N	No result	1408928219	34°C	Fatty Acid	FA	30	MEDIUM (26-50 carbon atoms)	6	LOW (0-6 double covalent bonds)
C30H48O2	FA 30:6	BKFMERKCQDCYIE-UHFFFAOYSA-N	No result	7514316225	34°C	Fatty Acid	FA	30	MEDIUM (26-50 carbon atoms)	6	LOW (0-6 double covalent bonds)
C30H48O2	FA 30:6	BKFMERKCQDCYIE-UHFFFAOYSA-N	No result	9751962384	34°C	Fatty Acid	FA	30	MEDIUM (26-50 carbon atoms)	6	LOW (0-6 double covalent bonds)
C30H48O2	FA 30:6	BKFMERKCQDCYIE-UHFFFAOYSA-N	No result	9462045962	34°C	Fatty Acid	FA	30	MEDIUM (26-50 carbon atoms)	6	LOW (0-6 double covalent bonds)
C30H50NO7P	LPC 22:6	LSOWKZULVQWMLY-UHFFFAOYSA-N	No result	95009858.31	18°C	Lysophosphatidylcholine	LPC	22	LOW (0-25 carbon atoms)	6	LOW (0-6 double covalent bonds)
C30H50NO7P	LPC 22:6	LSOWKZULVQWMLY-UHFFFAOYSA-N	No result	111225185.7	18°C	Lysophosphatidylcholine	LPC	22	LOW (0-25 carbon atoms)	6	LOW (0-6 double covalent bonds)
C30H50NO7P	LPC 22:6	LSOWKZULVQWMLY-UHFFFAOYSA-N	No result	155980342.3	18°C	Lysophosphatidylcholine	LPC	22	LOW (0-25 carbon atoms)	6	LOW (0-6 double covalent bonds)
C30H50NO7P	LPC 22:6	LSOWKZULVQWMLY-UHFFFAOYSA-N	No result	804090888.4	18°C	Lysophosphatidylcholine	LPC	22	LOW (0-25 carbon atoms)	6	LOW (0-6 double covalent bonds)
C30H50NO7P	LPC 22:6	LSOWKZULVQWMLY-UHFFFAOYSA-N	No result	220504367.1	26°C	Lysophosphatidylcholine	LPC	22	LOW (0-25 carbon atoms)	6	LOW (0-6 double covalent bonds)
C30H50NO7P	LPC 22:6	LSOWKZULVQWMLY-UHFFFAOYSA-N	No result	182450408.7	26°C	Lysophosphatidylcholine	LPC	22	LOW (0-25 carbon atoms)	6	LOW (0-6 double covalent bonds)
C30H50NO7P	LPC 22:6	LSOWKZULVQWMLY-UHFFFAOYSA-N	No result	6077340132	26°C	Lysophosphatidylcholine	LPC	22	LOW (0-25 carbon atoms)	6	LOW (0-6 double covalent bonds)
C30H50NO7P	LPC 22:6	LSOWKZULVQWMLY-UHFFFAOYSA-N	No result	126025102	26°C	Lysophosphatidylcholine	LPC	22	LOW (0-25 carbon atoms)	6	LOW (0-6 double covalent bonds)
C30H50NO7P	LPC 22:6	LSOWKZULVQWMLY-UHFFFAOYSA-N	No result	203373444.4	34°C	Lysophosphatidylcholine	LPC	22	LOW (0-25 carbon atoms)	6	LOW (0-6 double covalent bonds)
C30H50NO7P	LPC 22:6	LSOWKZULVQWMLY-UHFFFAOYSA-N	No result	46719143.14	34°C	Lysophosphatidylcholine	LPC	22	LOW (0-25 carbon atoms)	6	LOW (0-6 double covalent bonds)
C30H50NO7P	LPC 22:6	LSOWKZULVQWMLY-UHFFFAOYSA-N	No result	78580625.87	34°C	Lysophosphatidylcholine	LPC	22	LOW (0-25 carbon atoms)	6	LOW (0-6 double covalent bonds)
C30H50NO7P	LPC 22:6	LSOWKZULVQWMLY-UHFFFAOYSA-N	No result	121186333.8	34°C	Lysophosphatidylcholine	LPC	22	LOW (0-25 carbon atoms)	6	LOW (0-6 double covalent bonds)
C30H54NO7P	LPC 22:4	GXEIJYZRCDTJTE-UHFFFAOYSA-N	No result	3569929922	18°C	Lysophosphatidylcholine	LPC	22	LOW (0-25 carbon atoms)	4	LOW (0-6 double covalent bonds)
C30H54NO7P	LPC 22:4	GXEIJYZRCDTJTE-UHFFFAOYSA-N	No result	1600279144	18°C	Lysophosphatidylcholine	LPC	22	LOW (0-25 carbon atoms)	4	LOW (0-6 double covalent bonds)
C30H54NO7P	LPC 22:4	GXEIJYZRCDTJTE-UHFFFAOYSA-N	No result	2176356796	18°C	Lysophosphatidylcholine	LPC	22	LOW (0-25 carbon atoms)	4	LOW (0-6 double covalent bonds)
C30H54NO7P	LPC 22:4	GXEIJYZRCDTJTE-UHFFFAOYSA-N	No result	7325447046	18°C	Lysophosphatidylcholine	LPC	22	LOW (0-25 carbon atoms)	4	LOW (0-6 double covalent bonds)
C30H54NO7P	LPC 22:4	GXEIJYZRCDTJTE-UHFFFAOYSA-N	No result	2709945485	26°C	Lysophosphatidylcholine	LPC	22	LOW (0-25 carbon atoms)	4	LOW (0-6 double covalent bonds)
C30H54NO7P	LPC 22:4	GXEIJYZRCDTJTE-UHFFFAOYSA-N	No result	2505116611	26°C	Lysophosphatidylcholine	LPC	22	LOW (0-25 carbon atoms)	4	LOW (0-6 double covalent bonds)
C30H54NO7P	LPC 22:4	GXEIJYZRCDTJTE-UHFFFAOYSA-N	No result	6575529315	26°C	Lysophosphatidylcholine	LPC	22	LOW (0-25 carbon atoms)	4	LOW (0-6 double covalent bonds)
C30H54NO7P	LPC 22:4	GXEIJYZRCDTJTE-UHFFFAOYSA-N	No result	4231667187	26°C	Lysophosphatidylcholine	LPC	22	LOW (0-25 carbon atoms)	4	LOW (0-6 double covalent bonds)
C30H54NO7P	LPC 22:4	GXEIJYZRCDTJTE-UHFFFAOYSA-N	No result	4180178691	34°C	Lysophosphatidylcholine	LPC	22	LOW (0-25 carbon atoms)	4	LOW (0-6 double covalent bonds)
C30H54NO7P	LPC 22:4	GXEIJYZRCDTJTE-UHFFFAOYSA-N	No result	2302788063	34°C	Lysophosphatidylcholine	LPC	22	LOW (0-25 carbon atoms)	4	LOW (0-6 double covalent bonds)
C30H54NO7P	LPC 22:4	GXEIJYZRCDTJTE-UHFFFAOYSA-N	No result	2438429148	34°C	Lysophosphatidylcholine	LPC	22	LOW (0-25 carbon atoms)	4	LOW (0-6 double covalent bonds)
C30H54NO7P	LPC 22:4	GXEIJYZRCDTJTE-UHFFFAOYSA-N	No result	3255332799	34°C	Lysophosphatidylcholine	LPC	22	LOW (0-25 carbon atoms)	4	LOW (0-6 double covalent bonds)
C30H56NO7P	LPC 22:3	NICUUPBXCTYIAM-UHFFFAOYSA-N	53436620	2747992941	18°C	Lysophosphatidylcholine	LPC	22	LOW (0-25 carbon atoms)	3	LOW (0-6 double covalent bonds)
C30H56NO7P	LPC 22:3	NICUUPBXCTYIAM-UHFFFAOYSA-N	53436620	3136947566	18°C	Lysophosphatidylcholine	LPC	22	LOW (0-25 carbon atoms)	3	LOW (0-6 double covalent bonds)
C30H56NO7P	LPC 22:3	NICUUPBXCTYIAM-UHFFFAOYSA-N	53436620	3663735804	18°C	Lysophosphatidylcholine	LPC	22	LOW (0-25 carbon atoms)	3	LOW (0-6 double covalent bonds)
C30H56NO7P	LPC 22:3	NICUUPBXCTYIAM-UHFFFAOYSA-N	53436620	1511873638	18°C	Lysophosphatidylcholine	LPC	22	LOW (0-25 carbon atoms)	3	LOW (0-6 double covalent bonds)
C30H56NO7P	LPC 22:3	NICUUPBXCTYIAM-UHFFFAOYSA-N	53436620	5424851594	26°C	Lysophosphatidylcholine	LPC	22	LOW (0-25 carbon atoms)	3	LOW (0-6 double covalent bonds)
C30H56NO7P	LPC 22:3	NICUUPBXCTYIAM-UHFFFAOYSA-N	53436620	4079392783	26°C	Lysophosphatidylcholine	LPC	22	LOW (0-25 carbon atoms)	3	LOW (0-6 double covalent bonds)
C30H56NO7P	LPC 22:3	NICUUPBXCTYIAM-UHFFFAOYSA-N	53436620	2792126465	26°C	Lysophosphatidylcholine	LPC	22	LOW (0-25 carbon atoms)	3	LOW (0-6 double covalent bonds)
C30H56NO7P	LPC 22:3	NICUUPBXCTYIAM-UHFFFAOYSA-N	53436620	358976381	26°C	Lysophosphatidylcholine	LPC	22	LOW (0-25 carbon atoms)	3	LOW (0-6 double covalent bonds)
C30H56NO7P	LPC 22:3	NICUUPBXCTYIAM-UHFFFAOYSA-N	53436620	5254574929	34°C	Lysophosphatidylcholine	LPC	22	LOW (0-25 carbon atoms)	3	LOW (0-6 double covalent bonds)
C30H56NO7P	LPC 22:3	NICUUPBXCTYIAM-UHFFFAOYSA-N	53436620	1154410137	34°C	Lysophosphatidylcholine	LPC	22	LOW (0-25 carbon atoms)	3	LOW (0-6 double covalent bonds)
C30H56NO7P	LPC 22:3	NICUUPBXCTYIAM-UHFFFAOYSA-N	53436620	2365128004	34°C	Lysophosphatidylcholine	LPC	22	LOW (0-25 carbon atoms)	3	LOW (0-6 double covalent bonds)
C30H56NO7P	LPC 22:3	NICUUPBXCTYIAM-UHFFFAOYSA-N	53436620	2861909629	34°C	Lysophosphatidylcholine	LPC	22	LOW (0-25 carbon atoms)	3	LOW (0-6 double covalent bonds)
C30H56NO8P	PC 22:2	CEOGUIIYDCYIQM-UHFFFAOYSA-N	99931	26803420.77	18°C	Phosphatidylcholine	PC	22	LOW (0-25 carbon atoms)	2	LOW (0-6 double covalent bonds)
C30H56NO8P	PC 22:2	CEOGUIIYDCYIQM-UHFFFAOYSA-N	99931	3511232129	18°C	Phosphatidylcholine	PC	22	LOW (0-25 carbon atoms)	2	LOW (0-6 double covalent bonds)
C30H56NO8P	PC 22:2	CEOGUIIYDCYIQM-UHFFFAOYSA-N	99931	6712685905	18°C	Phosphatidylcholine	PC	22	LOW (0-25 carbon atoms)	2	LOW (0-6 double covalent bonds)
C30H56NO8P	PC 22:2	CEOGUIIYDCYIQM-UHFFFAOYSA-N	99931	58129401	18°C	Phosphatidylcholine	PC	22	LOW (0-25 carbon atoms)	2	LOW (0-6 double covalent bonds)
C30H56NO8P	PC 22:2	CEOGUIIYDCYIQM-UHFFFAOYSA-N	99931	13990807.49	26°C	Phosphatidylcholine	PC	22	LOW (0-25 carbon atoms)	2	LOW (0-6 double covalent bonds)
C30H56NO8P	PC 22:2	CEOGUIIYDCYIQM-UHFFFAOYSA-N	99931	4146963.48	26°C	Phosphatidylcholine	PC	22	LOW (0-25 carbon atoms)	2	LOW (0-6 double covalent bonds)
C30H56NO8P	PC 22:2	CEOGUIIYDCYIQM-UHFFFAOYSA-N	99931	7767834793	26°C	Phosphatidylcholine	PC	22	LOW (0-25 carbon atoms)	2	LOW (0-6 double covalent bonds)
C30H56NO8P	PC 22:2	CEOGUIIYDCYIQM-UHFFFAOYSA-N	99931	19388896.77	26°C	Phosphatidylcholine	PC	22	LOW (0-25 carbon atoms)	2	LOW (0-6 double covalent bonds)
C30H56NO8P	PC 22:2	CEOGUIIYDCYIQM-UHFFFAOYSA-N	99931	10310263.92	34°C	Phosphatidylcholine	PC	22	LOW (0-25 carbon atoms)	2	LOW (0-6 double covalent bonds)
C30H56NO8P	PC 22:2	CEOGUIIYDCYIQM-UHFFFAOYSA-N	99931	72945780.61	34°C	Phosphatidylcholine	PC	22	LOW (0-25 carbon atoms)	2	LOW (0-6 double covalent bonds)
C30H56NO8P	PC 22:2	CEOGUIIYDCYIQM-UHFFFAOYSA-N	99931	8947220004	34°C	Phosphatidylcholine	PC	22	LOW (0-25 carbon atoms)	2	LOW (0-6 double covalent bonds)
C30H56NO8P	PC 22:2	CEOGUIIYDCYIQM-UHFFFAOYSA-N	99931	4039563526	34°C	Phosphatidylcholine	PC	22	LOW (0-25 carbon atoms)	2	LOW (0-6 double covalent bonds)
C30H56O2	FA 30:2	NXIBUZVMXUAXCC-UHFFFAOYSA-N	No result	1075562182	18°C	Fatty Acid	FA	30	MEDIUM (26-50 carbon atoms)	2	LOW (0-6 double covalent bonds)
C30H56O2	FA 30:2	NXIBUZVMXUAXCC-UHFFFAOYSA-N	No result	2432850215	18°C	Fatty Acid	FA	30	MEDIUM (26-50 carbon atoms)	2	LOW (0-6 double covalent bonds)
C30H56O2	FA 30:2	NXIBUZVMXUAXCC-UHFFFAOYSA-N	No result	2677389383	18°C	Fatty Acid	FA	30	MEDIUM (26-50 carbon atoms)	2	LOW (0-6 double covalent bonds)
C30H56O2	FA 30:2	NXIBUZVMXUAXCC-UHFFFAOYSA-N	No result	5708042704	18°C	Fatty Acid	FA	30	MEDIUM (26-50 carbon atoms)	2	LOW (0-6 double covalent bonds)
C30H56O2	FA 30:2	NXIBUZVMXUAXCC-UHFFFAOYSA-N	No result	4704491362	26°C	Fatty Acid	FA	30	MEDIUM (26-50 carbon atoms)	2	LOW (0-6 double covalent bonds)
C30H56O2	FA 30:2	NXIBUZVMXUAXCC-UHFFFAOYSA-N	No result	3638177995	26°C	Fatty Acid	FA	30	MEDIUM (26-50 carbon atoms)	2	LOW (0-6 double covalent bonds)
C30H56O2	FA 30:2	NXIBUZVMXUAXCC-UHFFFAOYSA-N	No result	8282908891	26°C	Fatty Acid	FA	30	MEDIUM (26-50 carbon atoms)	2	LOW (0-6 double covalent bonds)
C30H56O2	FA 30:2	NXIBUZVMXUAXCC-UHFFFAOYSA-N	No result	1755442645	26°C	Fatty Acid	FA	30	MEDIUM (26-50 carbon atoms)	2	LOW (0-6 double covalent bonds)
C30H56O2	FA 30:2	NXIBUZVMXUAXCC-UHFFFAOYSA-N	No result	2345537623	34°C	Fatty Acid	FA	30	MEDIUM (26-50 carbon atoms)	2	LOW (0-6 double covalent bonds)
C30H56O2	FA 30:2	NXIBUZVMXUAXCC-UHFFFAOYSA-N	No result	1080377601	34°C	Fatty Acid	FA	30	MEDIUM (26-50 carbon atoms)	2	LOW (0-6 double covalent bonds)
C30H56O2	FA 30:2	NXIBUZVMXUAXCC-UHFFFAOYSA-N	No result	1043228942	34°C	Fatty Acid	FA	30	MEDIUM (26-50 carbon atoms)	2	LOW (0-6 double covalent bonds)
C30H56O2	FA 30:2	NXIBUZVMXUAXCC-UHFFFAOYSA-N	No result	1579413899	34°C	Fatty Acid	FA	30	MEDIUM (26-50 carbon atoms)	2	LOW (0-6 double covalent bonds)
C30H58NO7P	LPC 22:2	YMGXOQLWSYJFSD-UHFFFAOYSA-N	No result	5297067714	18°C	Lysophosphatidylcholine	LPC	22	LOW (0-25 carbon atoms)	2	LOW (0-6 double covalent bonds)
C30H58NO7P	LPC 22:2	YMGXOQLWSYJFSD-UHFFFAOYSA-N	No result	8137365912	18°C	Lysophosphatidylcholine	LPC	22	LOW (0-25 carbon atoms)	2	LOW (0-6 double covalent bonds)
C30H58NO7P	LPC 22:2	YMGXOQLWSYJFSD-UHFFFAOYSA-N	No result	8931359426	18°C	Lysophosphatidylcholine	LPC	22	LOW (0-25 carbon atoms)	2	LOW (0-6 double covalent bonds)
C30H58NO7P	LPC 22:2	YMGXOQLWSYJFSD-UHFFFAOYSA-N	No result	3608641135	18°C	Lysophosphatidylcholine	LPC	22	LOW (0-25 carbon atoms)	2	LOW (0-6 double covalent bonds)
C30H58NO7P	LPC 22:2	YMGXOQLWSYJFSD-UHFFFAOYSA-N	No result	1432893065	26°C	Lysophosphatidylcholine	LPC	22	LOW (0-25 carbon atoms)	2	LOW (0-6 double covalent bonds)
C30H58NO7P	LPC 22:2	YMGXOQLWSYJFSD-UHFFFAOYSA-N	No result	1010169703	26°C	Lysophosphatidylcholine	LPC	22	LOW (0-25 carbon atoms)	2	LOW (0-6 double covalent bonds)
C30H58NO7P	LPC 22:2	YMGXOQLWSYJFSD-UHFFFAOYSA-N	No result	265487014	26°C	Lysophosphatidylcholine	LPC	22	LOW (0-25 carbon atoms)	2	LOW (0-6 double covalent bonds)
C30H58NO7P	LPC 22:2	YMGXOQLWSYJFSD-UHFFFAOYSA-N	No result	6563712303	26°C	Lysophosphatidylcholine	LPC	22	LOW (0-25 carbon atoms)	2	LOW (0-6 double covalent bonds)
C30H58NO7P	LPC 22:2	YMGXOQLWSYJFSD-UHFFFAOYSA-N	No result	9866609968	34°C	Lysophosphatidylcholine	LPC	22	LOW (0-25 carbon atoms)	2	LOW (0-6 double covalent bonds)
C30H58NO7P	LPC 22:2	YMGXOQLWSYJFSD-UHFFFAOYSA-N	No result	139304007	34°C	Lysophosphatidylcholine	LPC	22	LOW (0-25 carbon atoms)	2	LOW (0-6 double covalent bonds)
C30H58NO7P	LPC 22:2	YMGXOQLWSYJFSD-UHFFFAOYSA-N	No result	3743462931	34°C	Lysophosphatidylcholine	LPC	22	LOW (0-25 carbon atoms)	2	LOW (0-6 double covalent bonds)
C30H58NO7P	LPC 22:2	YMGXOQLWSYJFSD-UHFFFAOYSA-N	No result	4944971237	34°C	Lysophosphatidylcholine	LPC	22	LOW (0-25 carbon atoms)	2	LOW (0-6 double covalent bonds)
C30H58O2	FA 30:1	QXYCISFUJXCMSU-UHFFFAOYSA-N	54252776	2011882897	18°C	Fatty Acid	FA	30	MEDIUM (26-50 carbon atoms)	1	LOW (0-6 double covalent bonds)
C30H58O2	FA 30:1	QXYCISFUJXCMSU-UHFFFAOYSA-N	54252776	4077513712	18°C	Fatty Acid	FA	30	MEDIUM (26-50 carbon atoms)	1	LOW (0-6 double covalent bonds)
C30H58O2	FA 30:1	QXYCISFUJXCMSU-UHFFFAOYSA-N	54252776	5178455783	18°C	Fatty Acid	FA	30	MEDIUM (26-50 carbon atoms)	1	LOW (0-6 double covalent bonds)
C30H58O2	FA 30:1	QXYCISFUJXCMSU-UHFFFAOYSA-N	54252776	9190679913	18°C	Fatty Acid	FA	30	MEDIUM (26-50 carbon atoms)	1	LOW (0-6 double covalent bonds)
C30H58O2	FA 30:1	QXYCISFUJXCMSU-UHFFFAOYSA-N	54252776	7340594308	26°C	Fatty Acid	FA	30	MEDIUM (26-50 carbon atoms)	1	LOW (0-6 double covalent bonds)
C30H58O2	FA 30:1	QXYCISFUJXCMSU-UHFFFAOYSA-N	54252776	6471598287	26°C	Fatty Acid	FA	30	MEDIUM (26-50 carbon atoms)	1	LOW (0-6 double covalent bonds)
C30H58O2	FA 30:1	QXYCISFUJXCMSU-UHFFFAOYSA-N	54252776	1624920664	26°C	Fatty Acid	FA	30	MEDIUM (26-50 carbon atoms)	1	LOW (0-6 double covalent bonds)
C30H58O2	FA 30:1	QXYCISFUJXCMSU-UHFFFAOYSA-N	54252776	3119800339	26°C	Fatty Acid	FA	30	MEDIUM (26-50 carbon atoms)	1	LOW (0-6 double covalent bonds)
C30H58O2	FA 30:1	QXYCISFUJXCMSU-UHFFFAOYSA-N	54252776	2999739425	34°C	Fatty Acid	FA	30	MEDIUM (26-50 carbon atoms)	1	LOW (0-6 double covalent bonds)
C30H58O2	FA 30:1	QXYCISFUJXCMSU-UHFFFAOYSA-N	54252776	2015655072	34°C	Fatty Acid	FA	30	MEDIUM (26-50 carbon atoms)	1	LOW (0-6 double covalent bonds)
C30H58O2	FA 30:1	QXYCISFUJXCMSU-UHFFFAOYSA-N	54252776	211306678	34°C	Fatty Acid	FA	30	MEDIUM (26-50 carbon atoms)	1	LOW (0-6 double covalent bonds)
C30H58O2	FA 30:1	QXYCISFUJXCMSU-UHFFFAOYSA-N	54252776	2732096572	34°C	Fatty Acid	FA	30	MEDIUM (26-50 carbon atoms)	1	LOW (0-6 double covalent bonds)
C30H60NO7P	LPC 22:1	PAFOXYLFALKPOE-UHFFFAOYSA-N	No result	12366183.82	18°C	Lysophosphatidylcholine	LPC	22	LOW (0-25 carbon atoms)	1	LOW (0-6 double covalent bonds)
C30H60NO7P	LPC 22:1	PAFOXYLFALKPOE-UHFFFAOYSA-N	No result	25577761.08	18°C	Lysophosphatidylcholine	LPC	22	LOW (0-25 carbon atoms)	1	LOW (0-6 double covalent bonds)
C30H60NO7P	LPC 22:1	PAFOXYLFALKPOE-UHFFFAOYSA-N	No result	34614647.37	18°C	Lysophosphatidylcholine	LPC	22	LOW (0-25 carbon atoms)	1	LOW (0-6 double covalent bonds)
C30H60NO7P	LPC 22:1	PAFOXYLFALKPOE-UHFFFAOYSA-N	No result	151807800.9	18°C	Lysophosphatidylcholine	LPC	22	LOW (0-25 carbon atoms)	1	LOW (0-6 double covalent bonds)
C30H60NO7P	LPE 25:1	NWEBTIXALJTCMP-UHFFFAOYSA-N	No result	3526265594	18°C	Lysophosphatidylethanolamine	LPE	25	LOW (0-25 carbon atoms)	1	LOW (0-6 double covalent bonds)
C30H60NO7P	LPE 25:1	NWEBTIXALJTCMP-UHFFFAOYSA-N	No result	757463034	18°C	Lysophosphatidylethanolamine	LPE	25	LOW (0-25 carbon atoms)	1	LOW (0-6 double covalent bonds)
[truncated: 10,866 more rows]

## Sheet: S2
Lipids increased at 18°C, exclusively present at 26°C or decreased at 18°C, in the comparison 18°Cvs26°C. For each lipid, metabolite name, chemical formula and Log2 signal intensity value are indicated.
Lipids exclusively present at 26°C or decreased at 18°C in the comparison 18°Cvs26°C
Metabolite name	Chemical formula	Log2 signal intensity_26°C	Log2 signal intensity_18°C
Cer 40:0;O2|Cer 18:0;O2/22:0	C40H81NO3	15.3111	14.1739
PE 34:0;O|PE 16:0_18:0;O	C39H78NO9P	17.0027	16.4926
SM 33:0;O2	C38H79N2O6P	15.2232	14.0056
SM 35:0;O3	C40H83N2O7P	15.9638	14.4939
SM 37:3;O2|SM 19:3;O2/18:0	C42H81N2O6P	21.746	20.4727
SM 38:1;O2|SM 21:0;O2/17:1	C43H87N2O6P	20.8832	19.6962
SM 40:2;O2|SM 18:1;O2/22:1	C45H89N2O6P	20.8847	19.6541
SM 40:1;O2|SM 18:1;O2/22:0	C45H91N2O6P	23.1641	22.1155
SM 42:4;O2|SM 18:1;O2/24:3	C47H89N2O6P	19.3115	18.3104
SM 42:3;O2|SM 18:1;O2/24:2	C47H91N2O6P	20.979	20.0802
SM 42:2;O2|SM 18:1;O2/24:1	C47H93N2O6P	24.9439	24.0911
SM 42:1;O3	C47H95N2O7P	18.4831	17.7259
SM 44:4;O2|SM 18:1;O2/26:3	C49H93N2O6P	17.7508	17.0075
SM 44:3;O2|SM 18:1;O2/26:2	C49H95N2O6P	19.4295	18.5774
SM 44:2;O2|SM 18:1;O2/26:1	C49H97N2O6P	21.945	21.0014
Hex2Cer 38:1;O2|Hex2Cer 20:1;O2/18:0	C50H95NO13	12.9901	NaN
Lipids increased at 18°C in the comparison 18°Cvs26°C
Metabolite name	Chemical formula	Log2 signal intensity_26°C	Log2 signal intensity_18°C
PE 36:3;O|PE 16:0_20:3;O	C41H76NO9P	15.6675	16.3934
PE 38:3;O|PE 18:0_20:3;O	C43H80NO9P	18.0524	18.6982
PE 40:4;O|PE 18:1_22:3;O	C45H82NO9P	16.4787	17.276
PE 42:9;O|PE 22:6_20:3;O	C47H76NO9P	17.1289	17.8926
PE 44:9;O|PE 22:6_22:3;O	C49H80NO9P	17.9855	18.7253
SM 40:7;O3	C45H79N2O7P	18.6042	19.7826

## Sheet: S3
Lipids increased and decreased at 34°C, in the comparison 34°Cvs26°C. For each lipid, metabolite name, chemical formula and Log2 signal intensity value are indicated.
Lipids increased at 34°C in the comparison 34°Cvs26°C
Metabolite name	Chemical formula	Log2 signal intensity_26°C	Log2 signal intensity_34°C
PE 34:0;O|PE 16:0_18:0;O	C39H78NO9P	17.0027	18.1859
LPE-N (FA)36:0|LPE-N (FA 18:0)18:0	C41H82NO8P	17.6464	18.3146
Cer 50:11;O4|Cer 28:4;O3(FA 22:6)	C50H79NO5	17.2109	17.8375
PE 38:4;O|PE 18:1_20:3;O	C43H78NO9P	16.069	16.768
PE 38:3;O|PE 18:0_20:3;O	C43H80NO9P	18.0524	18.6582
PE 40:4;O|PE 18:1_22:3;O	C45H82NO9P	16.4787	16.9423
PE 40:3;O|PE 18:0_22:3;O	C45H84NO9P	19.3882	20.232
SM 33:0;O2	C38H79N2O6P	15.2232	16.491
PE 34:4	C39H70NO8P	16.3844	17.7822
PE 34:1|PE 16:0_18:1	C39H76NO8P	23.953	25.1978
SM 34:1;O3	C39H79N2O7P	17.9876	19.7762
PE 36:4|PE 16:0_20:4	C41H74NO8P	22.3251	23.6176
PE 36:1|PE 18:0_18:1	C41H80NO8P	24.7281	26.2203
SM 38:6;O2|SM 17:2;O2/21:4	C43H77N2O6P	18.176	19.3047
PE 38:4|PE 18:0_20:4	C43H78NO8P	23.6253	24.6628
PE 38:3|PE 18:0_20:3	C43H80NO8P	21.7043	22.9083
PE 38:1|PE 20:0_18:1	C43H84NO8P	21.6352	22.866
PE 40:3|PE 22:1_18:2	C45H84NO8P	22.4892	23.8078
PE 41:9	C46H74NO8P	15.976	17.6328
PE 40:1|PE 22:0_18:1	C45H88NO8P	21.4283	22.6718
PE P-42:4|PE P-18:0_24:4	C47H86NO7P	18.5641	19.8102
PE 42:7|PE 18:1_24:6	C47H80NO8P	19.6256	21.1287
PE 42:3|PE 24:1_18:2	C47H88NO8P	20.456	21.7308
PE 42:2|PE 18:1_24:1	C47H90NO8P	21.9715	23.2894
PE 42:1|PE 24:0_18:1	C47H92NO8P	21.7137	23.3125
PE P-44:6|PE P-20:0_24:6	C49H86NO7P	18.3837	19.5224
PE 44:10|PE 22:5_22:5	C49H78NO8P	20.3278	21.6498
SM 44:0;O2|SM 18:0;O2/26:0	C49H101N2O6P	19.3707	20.7669
PE 44:1|PE 26:0_18:1	C49H96NO8P	20.8695	22.361
SM 46:6;O3	C51H93N2O7P	16.5315	17.1729
Lipids decreased at 34°C in the comparison 34°Cvs26°C
Metabolite name	Chemical formula	Log2 signal intensity_26°C	Log2 signal intensity_34°C
LPE O-16:1	C21H44NO6P	7.4191	6.73261
LPE O-18:3	C23H44NO6P	2.12099	1.07637
LPE O-18:2	C23H46NO6P	6.87024	5.9194
LPE O-19:2	C24H48NO6P	2.2299	1.12169
LPE O-19:1	C24H50NO6P	5.12554	3.87695
LPE O-20:2	C25H50NO6P	4.83608	3.58564
LPE O-20:1	C25H52NO6P	6.52056	5.12878
PG O-38:3|PG O-20:2_18:1	C44H83O9P	18.3944	17.5876
PE O-40:1|PE O-18:1_22:0	C45H90NO7P	2.61493	1.0307
PE O-42:1|PE O-18:1_24:0	C47H94NO7P	2.75718	1.14768
MGDG 34:1|MGDG 16:0_18:1	C43H80O10	17.327	16.7886
PE O-44:1|PE O-18:1_26:0	C49H98NO7P	1.35539	-0.342882
SM 40:5;O3	C45H83N2O7P	22.1754	21.0053
TG 52:2|TG 16:0_18:1_18:1	C55H102O6	27.1909	26.5634
TG 54:3|TG 18:1_18:1_18:1	C57H104O6	26.6632	25.9687

## Sheet: S4
List of gangliosides identified in brains of adult zebrafish subjected for 21 days to three temperature conditions: 18°C, 26°C (control) and 34°C, and analysed by a targeted lipidomic approach. For each molecule the chemical formula, the signal intensity value, and temperature are indicated.
Chemical Formula	Signal intensity values	Temperature
C106H178N6O55	0.00243804	18°C
C106H178N6O55	0.00125751	18°C
C106H178N6O55	0.00118119	18°C
C106H178N6O55	0.00174581	18°C
C106H178N6O55	0.00168146	26°C
C106H178N6O55	0.00147962	26°C
C106H178N6O55	0.00160509	26°C
C106H178N6O55	0.00195091	26°C
C106H178N6O55	0.00353802	34°C
C106H178N6O55	0.00351366	34°C
C106H178N6O55	0.00272074	34°C
C106H178N6O55	0.00180766	34°C
C106H180N6O56	0.0161547	18°C
C106H180N6O56	0.0113911	18°C
C106H180N6O56	0.0130588	18°C
C106H180N6O56	0.0212764	18°C
C106H180N6O56	0.012429	26°C
C106H180N6O56	0.0115191	26°C
C106H180N6O56	0.00522949	26°C
C106H180N6O56	0.0116214	26°C
C106H180N6O56	0.0146361	34°C
C106H180N6O56	0.0134606	34°C
C106H180N6O56	0.011987	34°C
C106H180N6O56	0.00703997	34°C
C106H182N6O55	0.211986	18°C
C106H182N6O55	0.106308	18°C
C106H182N6O55	0.114277	18°C
C106H182N6O55	0.190493	18°C
C106H182N6O55	0.108014	26°C
C106H182N6O55	0.124733	26°C
C106H182N6O55	0.109893	26°C
C106H182N6O55	0.148934	26°C
C106H182N6O55	0.313105	34°C
C106H182N6O55	0.338583	34°C
C106H182N6O55	0.275698	34°C
C106H182N6O55	0.164043	34°C
C108H180N6O56	0.00907087	18°C
C108H180N6O56	0.00575229	18°C
C108H180N6O56	0.0063503	18°C
C108H180N6O56	0.0118559	18°C
C108H180N6O56	0.00817041	26°C
C108H180N6O56	0.00758842	26°C
C108H180N6O56	0.00407855	26°C
C108H180N6O56	0.00837021	26°C
C108H180N6O56	0.00627269	34°C
C108H180N6O56	0.00619995	34°C
C108H180N6O56	0.00558022	34°C
C108H180N6O56	0.0029057	34°C
C108H184N6O56	0.662853	18°C
C108H184N6O56	0.427468	18°C
C108H184N6O56	0.525553	18°C
C108H184N6O56	0.83987	18°C
C108H184N6O56	0.561542	26°C
C108H184N6O56	0.547051	26°C
C108H184N6O56	0.252332	26°C
C108H184N6O56	0.576557	26°C
C108H184N6O56	0.776316	34°C
C108H184N6O56	0.718244	34°C
C108H184N6O56	0.66144	34°C
C108H184N6O56	0.357503	34°C
C110H182N6O56	0.014868	18°C
C110H182N6O56	0.011873	18°C
C110H182N6O56	0.0165155	18°C
C110H182N6O56	0.0163157	18°C
C110H182N6O56	0.0152516	26°C
C110H182N6O56	0.0177691	26°C
C110H182N6O56	0.00985791	26°C
C110H182N6O56	0.0119922	26°C
C110H182N6O56	0.0149206	34°C
C110H182N6O56	0.0160301	34°C
C110H182N6O56	0.0144562	34°C
C110H182N6O56	0.00819158	34°C
C59H108N2O21	0.0050536	18°C
C59H108N2O21	0.00188059	18°C
C59H108N2O21	0.00362409	18°C
C59H108N2O21	0.00512123	18°C
C59H108N2O21	0.0023065	26°C
C59H108N2O21	0.0033861	26°C
C59H108N2O21	0.00318204	26°C
C59H108N2O21	0.00516381	26°C
C59H108N2O21	0.00783308	34°C
C59H108N2O21	0.0131243	34°C
C59H108N2O21	0.00880769	34°C
C59H108N2O21	0.00624173	34°C
C61H112N2O21	0.000995924	18°C
C61H112N2O21	0.000507076	18°C
C61H112N2O21	0.00100026	18°C
C61H112N2O21	0.00115092	18°C
C61H112N2O21		26°C
C61H112N2O21	0.000982811	26°C
C61H112N2O21	0.00108606	26°C
C61H112N2O21	0.00139597	26°C
C61H112N2O21	0.00258312	34°C
C61H112N2O21	0.00386057	34°C
C61H112N2O21	0.00221706	34°C
C61H112N2O21	0.00168099	34°C
C67H121N3O26	0.00481886	18°C
C67H121N3O26	0.00171837	18°C
C67H121N3O26	0.00418168	18°C
C67H121N3O26	0.00142978	18°C
C67H121N3O26	0.00728768	18°C
C67H121N3O26	0.00293288	18°C
C67H121N3O26	0.0061798	18°C
C67H121N3O26	0.00269431	18°C
C67H121N3O26	0.00129232	26°C
C67H121N3O26	0.00125971	26°C
C67H121N3O26	0.00341199	26°C
C67H121N3O26	0.00187577	26°C
C67H121N3O26	0.000619571	26°C
C67H121N3O26	0.00028	26°C
C67H121N3O26	0.00736832	26°C
C67H121N3O26	0.00253882	26°C
C67H121N3O26	0.0135022	34°C
C67H121N3O26	0.00507482	34°C
C67H121N3O26	0.0121544	34°C
C67H121N3O26	0.00420044	34°C
C67H121N3O26	0.0116076	34°C
C67H121N3O26	0.0040264	34°C
C67H121N3O26	0.0059037	34°C
C67H121N3O26	0.00253225	34°C
C68H121N3O29	0.00541749	18°C
C68H121N3O29	0.00142582	18°C
C68H121N3O29	0.00286196	18°C
C68H121N3O29	0.00392647	18°C
C68H121N3O29	0.00561199	26°C
C68H121N3O29	0.00233662	26°C
C68H121N3O29	0.00333861	26°C
C68H121N3O29	0.00489745	26°C
C68H121N3O29	0.00551472	34°C
C68H121N3O29	0.00777944	34°C
C68H121N3O29	0.00514849	34°C
C68H121N3O29	0.00262642	34°C
C70H125N3O29	0.0365019	18°C
C70H125N3O29	0.00180621	18°C
C70H125N3O29	0.00110383	18°C
C70H125N3O29	0.00135851	18°C
C70H125N3O29	0.0126423	18°C
C70H125N3O29	0.000568562	18°C
C70H125N3O29	0.000724659	18°C
C70H125N3O29	0.000720662	18°C
C70H125N3O29	0.0202717	18°C
C70H125N3O29	0.000861151	18°C
C70H125N3O29	0.000900545	18°C
C70H125N3O29	0.00100928	18°C
C70H125N3O29	0.0274591	18°C
C70H125N3O29	0.00119286	18°C
C70H125N3O29	0.00117533	18°C
C70H125N3O29	0.00135764	18°C
C70H125N3O29	0.0145696	26°C
C70H125N3O29	0.000739132	26°C
C70H125N3O29	0.00103149	26°C
C70H125N3O29	0.000850781	26°C
C70H125N3O29	0.0190938	26°C
C70H125N3O29	0.000675579	26°C
C70H125N3O29	0.00112544	26°C
C70H125N3O29	0.0010007	26°C
C70H125N3O29	0.0209598	26°C
C70H125N3O29	0.000572118	26°C
C70H125N3O29	0.000430161	26°C
C70H125N3O29	0.000576944	26°C
C70H125N3O29	0.0367096	26°C
C70H125N3O29	0.00225322	26°C
C70H125N3O29	0.00122377	26°C
C70H125N3O29	0.0012128	26°C
C70H125N3O29	0.0869812	34°C
C70H125N3O29	0.00489977	34°C
C70H125N3O29	0.00222802	34°C
C70H125N3O29	0.00212298	34°C
C70H125N3O29	0.103988	34°C
C70H125N3O29	0.00601758	34°C
C70H125N3O29	0.00177202	34°C
C70H125N3O29	0.00227906	34°C
C70H125N3O29	0.0742561	34°C
C70H125N3O29	0.00405149	34°C
C70H125N3O29	0.00161409	34°C
C70H125N3O29	0.00182629	34°C
C70H125N3O29	0.0386028	34°C
C70H125N3O29	0.00191144	34°C
C70H125N3O29	0.000835167	34°C
C70H125N3O29	0.00112329	34°C
C73H131N3O31	0.0451979	18°C
C73H131N3O31	0.0464941	18°C
C73H131N3O31	0.0575694	18°C
C73H131N3O31	0.0506194	18°C
C73H131N3O31	0.0479002	26°C
C73H131N3O31	0.0631869	26°C
C73H131N3O31	0.000735657	26°C
C73H131N3O31	0.0869574	26°C
C73H131N3O31	0.0867392	34°C
C73H131N3O31	0.095008	34°C
C73H131N3O31	0.0853412	34°C
C73H131N3O31	0.0465429	34°C
C75H135N3O31	0.00544959	18°C
C75H135N3O31	0.00529826	18°C
C75H135N3O31	0.00617987	18°C
C75H135N3O31	0.00483578	18°C
C75H135N3O31	0.00556995	26°C
C75H135N3O31	0.00606616	26°C
C75H135N3O31	0.00010445	26°C
C75H135N3O31	0.0109406	26°C
C75H135N3O31	0.0152161	34°C
C75H135N3O31	0.0142275	34°C
C75H135N3O31	0.0136426	34°C
C75H135N3O31	0.0070247	34°C
C81H142N4O37	0.0858766	18°C
C81H142N4O37	0.0486471	18°C
C81H142N4O37	0.0645337	18°C
C81H142N4O37	0.102487	18°C
C81H142N4O37	0.0646314	26°C
C81H142N4O37	0.0700897	26°C
C81H142N4O37	0.0378204	26°C
C81H142N4O37	0.0769377	26°C
C81H142N4O37	0.167372	34°C
C81H142N4O37	0.180241	34°C
C81H142N4O37	0.143577	34°C
C81H142N4O37	0.0847327	34°C
C82H144N4O39	0.00633354	18°C
C82H144N4O39	0.00844054	18°C
C82H144N4O39	0.00571855	18°C
C82H144N4O39	0.00356135	18°C
C82H144N4O39	0.00750477	18°C
C82H144N4O39	0.00520897	18°C
C82H144N4O39	0.00763612	18°C
C82H144N4O39	0.00947953	18°C
C82H144N4O39	0.00522617	26°C
C82H144N4O39	0.00427231	26°C
C82H144N4O39	0.00630961	26°C
C82H144N4O39	0.00466417	26°C
C82H144N4O39	0.000374879	26°C
C82H144N4O39	0.00358874	26°C
C82H144N4O39	0.00813621	26°C
C82H144N4O39	0.00531033	26°C
C82H144N4O39	0.00703502	34°C
C82H144N4O39	0.0103678	34°C
C82H144N4O39	0.007278	34°C
C82H144N4O39	0.0103646	34°C
C82H144N4O39	0.00687818	34°C
C82H144N4O39	0.00887071	34°C
C82H144N4O39	0.00400386	34°C
C82H144N4O39	0.00684663	34°C
C83H146N4O39	0.00301635	18°C
C83H146N4O39	0.00435572	18°C
C83H146N4O39	0.00231638	18°C
C83H146N4O39	0.00415072	18°C
C83H146N4O39	0.00299958	18°C
C83H146N4O39	0.005255	18°C
C83H146N4O39	0.00406969	18°C
C83H146N4O39	0.00503091	18°C
C83H146N4O39	0.00288931	26°C
C83H146N4O39	0.00336839	26°C
C83H146N4O39	0.00369674	26°C
C83H146N4O39	0.00426084	26°C
C83H146N4O39	0.00150938	26°C
C83H146N4O39	9.72654e-05	26°C
C83H146N4O39	0.00414679	26°C
C83H146N4O39	0.00510195	26°C
C83H146N4O39	0.00737002	34°C
C83H146N4O39	0.00379138	34°C
C83H146N4O39	0.00720432	34°C
C83H146N4O39	0.00362161	34°C
C83H146N4O39	0.00703124	34°C
C83H146N4O39	0.00309333	34°C
C83H146N4O39	0.00346326	34°C
C83H146N4O39	0.00216301	34°C
C84H144N4O39	0.00287298	18°C
C84H144N4O39	0.00299086	18°C
C84H144N4O39	0.003716	18°C
C84H144N4O39	0.0033398	18°C
C84H144N4O39	0.00418924	26°C
C84H144N4O39	0.00383192	26°C
C84H144N4O39		26°C
C84H144N4O39	0.00558653	26°C
C84H144N4O39	0.00461031	34°C
C84H144N4O39	0.00410739	34°C
C84H144N4O39	0.0037137	34°C
C84H144N4O39	0.00230187	34°C
C84H148N4O39	0.268467	18°C
C84H148N4O39	0.0986457	18°C
C84H148N4O39	0.251637	18°C
C84H148N4O39	0.0496899	18°C
C84H148N4O39	0.331704	18°C
C84H148N4O39	0.0688979	18°C
C84H148N4O39	0.297239	18°C
C84H148N4O39	0.104987	18°C
C84H148N4O39	0.242045	26°C
C84H148N4O39	0.0631095	26°C
C84H148N4O39	0.285683	26°C
C84H148N4O39	0.0739889	26°C
C84H148N4O39	0.00433807	26°C
C84H148N4O39	0.0469303	26°C
C84H148N4O39	0.385853	26°C
C84H148N4O39	0.10097	26°C
C84H148N4O39	0.412503	34°C
C84H148N4O39	0.289497	34°C
C84H148N4O39	0.404991	34°C
C84H148N4O39	0.29047	34°C
C84H148N4O39	0.385035	34°C
C84H148N4O39	0.265842	34°C
C84H148N4O39	0.21518	34°C
C84H148N4O39	0.133497	34°C
C84H148N4O40	0.00128788	18°C
C84H148N4O40	0.00120095	18°C
C84H148N4O40	0.0016869	18°C
C84H148N4O40	0.00111826	18°C
C84H148N4O40	0.00107865	26°C
C84H148N4O40	0.00135208	26°C
C84H148N4O40	0.00103083	26°C
C84H148N4O40	0.0017263	26°C
C84H148N4O40	0.00308602	34°C
C84H148N4O40	0.00208992	34°C
C84H148N4O40	0.00292613	34°C
C84H148N4O40	0.00144992	34°C
C85H149N3O39	0.00693004	18°C
C85H149N3O39	0.00516799	18°C
C85H149N3O39	0.00575773	18°C
C85H149N3O39	0.00696589	18°C
C85H149N3O39	0.00643605	26°C
C85H149N3O39	0.00883763	26°C
C85H149N3O39	0.0028504	26°C
C85H149N3O39	0.0107703	26°C
C85H149N3O39	0.0201641	34°C
C85H149N3O39	0.0249878	34°C
C85H149N3O39	0.0192175	34°C
C85H149N3O39	0.00925437	34°C
C86H148O39N4	0.0038043	18°C
C86H148O39N4	0.00392188	18°C
C86H148O39N4	0.00555814	18°C
C86H148O39N4	0.00472151	18°C
C86H148O39N4	0.00442088	26°C
C86H148O39N4	0.00557767	26°C
C86H148O39N4		26°C
C86H148O39N4	0.00612858	26°C
C86H148O39N4	0.00699399	34°C
C86H148O39N4	0.00695836	34°C
C86H148O39N4	0.00593392	34°C
C86H148O39N4	0.00398289	34°C
C86H150N4O40	0.0126976	18°C
C86H150N4O40	0.00760331	18°C
C86H150N4O40	0.00904303	18°C
C86H150N4O40	0.012898	18°C
C86H150N4O40	0.00668707	26°C
C86H150N4O40	0.00878938	26°C
C86H150N4O40	0.00313164	26°C
C86H150N4O40	0.0177673	26°C
C86H150N4O40	0.0231066	34°C
C86H150N4O40	0.0234683	34°C
C86H150N4O40	0.0195255	34°C
C86H150N4O40	0.0117706	34°C
C86H150O40N4	0.0452136	18°C
C86H150O40N4	0.0406258	18°C
C86H150O40N4	0.0456756	18°C
C86H150O40N4	0.0539991	18°C
C86H150O40N4	0.0517315	26°C
C86H150O40N4	0.0559494	26°C
C86H150O40N4	0.00126568	26°C
C86H150O40N4	0.0762945	26°C
C86H150O40N4	0.0952472	34°C
C86H150O40N4	0.0838264	34°C
C86H150O40N4	0.08169	34°C
C86H150O40N4	0.0472012	34°C
C86H152N4O39	0.0150365	18°C
C86H152N4O39	0.049219	18°C
C86H152N4O39	0.0024949	18°C
C86H152N4O39	0.00774297	18°C
C86H152N4O39	0.0465621	18°C
C86H152N4O39	0.00220668	18°C
C86H152N4O39	0.0102099	18°C
C86H152N4O39	0.058535	18°C
C86H152N4O39	0.00234439	18°C
C86H152N4O39	0.0147029	18°C
C86H152N4O39	0.05122	18°C
C86H152N4O39	0.0029981	18°C
C86H152N4O39	0.00840331	26°C
C86H152N4O39	0.040613	26°C
C86H152N4O39	0.00251691	26°C
C86H152N4O39	0.0104432	26°C
C86H152N4O39	0.0502862	26°C
C86H152N4O39	0.00273868	26°C
C86H152N4O39	0.00698391	26°C
C86H152N4O39	0.000797051	26°C
C86H152N4O39		26°C
C86H152N4O39	0.0183685	26°C
C86H152N4O39	0.0744925	26°C
C86H152N4O39	0.00422723	26°C
C86H152N4O39	0.0591338	34°C
C86H152N4O39	0.0813107	34°C
C86H152N4O39	0.00902577	34°C
C86H152N4O39	0.061948	34°C
C86H152N4O39	0.108276	34°C
C86H152N4O39	0.0069124	34°C
C86H152N4O39	0.0492952	34°C
C86H152N4O39	0.103634	34°C
C86H152N4O39	0.00638062	34°C
C86H152N4O39	0.0245687	34°C
C86H152N4O39	0.0558836	34°C
C86H152N4O39	0.00417818	34°C
C87H150N4O37	0.00184762	18°C
C87H150N4O37	0.00173043	18°C
C87H150N4O37	0.00239249	18°C
C87H150N4O37	0.00200574	18°C
C87H150N4O37	0.00162347	26°C
C87H150N4O37	0.00219157	26°C
C87H150N4O37	0.000531635	26°C
C87H150N4O37	0.00320946	26°C
C87H150N4O37	0.00551508	34°C
C87H150N4O37	0.00650474	34°C
C87H150N4O37	0.00510266	34°C
C87H150N4O37	0.00267359	34°C
C87H154O37N4	0.0157198	18°C
C87H154O37N4	0.00884696	18°C
C87H154O37N4	0.0126067	18°C
C87H154O37N4	0.0178145	18°C
C87H154O37N4	0.00694613	26°C
C87H154O37N4	0.00965391	26°C
C87H154O37N4	0.00682574	26°C
C87H154O37N4	0.0129419	26°C
C87H154O37N4	0.0143171	34°C
C87H154O37N4	0.019775	34°C
C87H154O37N4	0.0152898	34°C
C87H154O37N4	0.00784641	34°C
C88H154N4O40	0.0118576	18°C
C88H154N4O40	0.0105994	18°C
C88H154N4O40	0.0118881	18°C
C88H154N4O40	0.0133787	18°C
C88H154N4O40	0.0134261	26°C
C88H154N4O40	0.0161155	26°C
C88H154N4O40	0.000295737	26°C
C88H154N4O40	0.0238571	26°C
C88H154N4O40	0.0405397	34°C
C88H154N4O40	0.0356495	34°C
C88H154N4O40	0.034994	34°C
C88H154N4O40	0.0194077	34°C
C90H158N4O39	0.00433466	18°C
C90H158N4O39	0.00415483	18°C
C90H158N4O39	0.00547977	18°C
C90H158N4O39	0.00523348	18°C
C90H158N4O39	0.00338802	26°C
C90H158N4O39	0.00427333	26°C
C90H158N4O39		26°C
C90H158N4O39	0.00588029	26°C
C90H158N4O39	0.00482623	34°C
C90H158N4O39	0.00542532	34°C
C90H158N4O39	0.0050073	34°C
C90H158N4O39	0.00283449	34°C
C92H161N5O44	0.00092654	18°C
C92H161N5O44	0.000914057	18°C
C92H161N5O44	0.00106766	18°C
C92H161N5O44	0.0014526	18°C
C92H161N5O44	0.000986825	26°C
C92H161N5O44	0.00121152	26°C
C92H161N5O44	0.000186005	26°C
C92H161N5O44	0.00121275	26°C
C92H161N5O44	0.00274331	34°C
C92H161N5O44	0.00205535	34°C
C92H161N5O44	0.00219997	34°C
C92H161N5O44	0.00106871	34°C
C95H161O47N5	0.00584526	18°C
C95H161O47N5	0.00617528	18°C
C95H161O47N5	0.00635534	18°C
C95H161O47N5	0.00673494	18°C
C95H161O47N5	0.00751143	26°C
C95H161O47N5	0.00688636	26°C
C95H161O47N5	0.0012563	26°C
C95H161O47N5	0.00701127	26°C
C95H161O47N5	0.00777835	34°C
C95H161O47N5	0.00922937	34°C
C95H161O47N5	0.00769475	34°C
C95H161O47N5	0.00465469	34°C
C95H163N5O48	0.0219594	18°C
C95H163N5O48	0.0204033	18°C
C95H163N5O48	0.026058	18°C
C95H163N5O48	0.0275933	18°C
C95H163N5O48	0.0184282	26°C
C95H163N5O48	0.0220281	26°C
C95H163N5O48	0.00119866	26°C
C95H163N5O48	0.021875	26°C
C95H163N5O48	0.0172529	34°C
C95H163N5O48	0.0176748	34°C
C95H163N5O48	0.0174927	34°C
C95H163N5O48	0.00978709	34°C
C95H165N5O47	0.133917	18°C
C95H165N5O47	0.324226	18°C
C95H165N5O47	0.0754575	18°C
C95H165N5O47	0.394475	18°C
C95H165N5O47	0.103299	18°C
C95H165N5O47	0.399028	18°C
C95H165N5O47	0.137931	18°C
C95H165N5O47	0.403252	18°C
C95H165N5O47	0.107257	26°C
C95H165N5O47	0.321851	26°C
C95H165N5O47	0.103671	26°C
C95H165N5O47	0.378226	26°C
C95H165N5O47	0.0584584	26°C
C95H165N5O47	0.0178686	26°C
C95H165N5O47	0.132805	26°C
C95H165N5O47	0.353147	26°C
C95H165N5O47	0.332628	34°C
C95H165N5O47	0.456628	34°C
C95H165N5O47	0.329019	34°C
C95H165N5O47	0.503195	34°C
C95H165N5O47	0.30483	34°C
C95H165N5O47	0.410266	34°C
C95H165N5O47	0.157298	34°C
C95H165N5O47	0.244335	34°C
C97H163N5O48	0.0141467	18°C
C97H163N5O48	0.0146002	18°C
C97H163N5O48	0.0172162	18°C
C97H163N5O48	0.0188854	18°C
C97H163N5O48	0.0173842	26°C
C97H163N5O48	0.0161419	26°C
C97H163N5O48	0.000893298	26°C
C97H163N5O48	0.0178298	26°C
C97H163N5O48	0.0101398	34°C
C97H163N5O48	0.00952525	34°C
C97H163N5O48	0.00916388	34°C
C97H163N5O48	0.00527471	34°C
C97H165N5O47	0.0161054	18°C
C97H165N5O47	0.0147806	18°C
C97H165N5O47	0.0246738	18°C
C97H165N5O47	0.016124	18°C
C97H165N5O47	0.0162475	26°C
C97H165N5O47	0.0127425	26°C
C97H165N5O47	9.2252e-05	26°C
C97H165N5O47	0.0247776	26°C
C97H165N5O47	0.0219892	34°C
C97H165N5O47	0.0179366	34°C
C97H165N5O47	0.0168514	34°C
C97H165N5O47	0.00858356	34°C
C97H167N5O47	0.00924697	18°C
C97H167N5O47	0.0099994	18°C
C97H167N5O47	0.0139195	18°C
C97H167N5O47	0.00977279	18°C
C97H167N5O47	0.0100423	26°C
C97H167N5O47	0.00838852	26°C
C97H167N5O47	6.12601e-05	26°C
C97H167N5O47	0.0136974	26°C
C97H167N5O47	0.0129748	34°C
C97H167N5O47	0.0125027	34°C
C97H167N5O47	0.0116313	34°C
C97H167N5O47	0.00570262	34°C
C97H167N5O48	0.998219	18°C
C97H167N5O48	0.95219	18°C
C97H167N5O48	1.13438	18°C
C97H167N5O48	1.24253	18°C
C97H167N5O48	0.995246	26°C
C97H167N5O48	1.12791	26°C
C97H167N5O48	0.0414343	26°C
C97H167N5O48	1.156	26°C
C97H167N5O48	1.03475	34°C
C97H167N5O48	0.992657	34°C
C97H167N5O48	0.987966	34°C
C97H167N5O48	0.552934	34°C
C97H169N5O47	0.0898887	18°C
C97H169N5O47	0.0899823	18°C
C97H169N5O47	0.0950249	18°C
C97H169N5O47	0.1044	18°C
C97H169N5O47	0.0824938	26°C
C97H169N5O47	0.094214	26°C
C97H169N5O47	0.0174209	26°C
C97H169N5O47	0.107023	26°C
C97H169N5O47	0.096086	34°C
C97H169N5O47	0.218434	34°C
C97H169N5O47	0.186866	34°C
C97H169N5O47	0.101886	34°C
C97H169N5O48	0.770594	18°C
C97H169N5O48	0.725309	18°C
C97H169N5O48	0.865552	18°C
C97H169N5O48	0.931074	18°C
C97H169N5O48	0.741104	26°C
C97H169N5O48	0.871084	26°C
C97H169N5O48	0.0293378	26°C
C97H169N5O48	0.903194	26°C
C97H169N5O48	0.89417	34°C
C97H169N5O48	0.888165	34°C
C97H169N5O48	0.837873	34°C
C97H169N5O48	0.471722	34°C
C99H165N5O49	0.0211563	18°C
C99H165N5O49	0.0207268	18°C
C99H165N5O49	0.0280065	18°C
C99H165N5O49	0.0359089	18°C
C99H165N5O49	0.0222223	26°C
C99H165N5O49	0.0274372	26°C
C99H165N5O49	0.000986327	26°C
C99H165N5O49	0.0322519	26°C
C99H165N5O49	0.0208015	34°C
C99H165N5O49	0.01756	34°C
C99H165N5O49	0.0190408	34°C
C99H165N5O49	0.0108015	34°C
C99H167N5O48	0.0282024	18°C
C99H167N5O48	0.0291447	18°C
C99H167N5O48	0.0389807	18°C
C99H167N5O48	0.0357513	18°C
C99H167N5O48	0.029185	26°C
C99H167N5O48	0.0377408	26°C
C99H167N5O48	0.00311528	26°C
C99H167N5O48	0.0272337	26°C
C99H167N5O48	0.0256314	34°C
C99H167N5O48	0.0286522	34°C
C99H167N5O48	0.0271701	34°C
C99H167N5O48	0.0160838	34°C
C99H169N5O49	0.00308359	18°C
C99H169N5O49	0.00878343	18°C
C99H169N5O49	0.00226295	18°C
C99H169N5O49	0.00828504	18°C
C99H169N5O49	0.00270404	18°C
C99H169N5O49	0.0102929	18°C
C99H169N5O49	0.00267166	18°C
C99H169N5O49	0.0115402	18°C
C99H169N5O49	0.00350436	26°C
C99H169N5O49	0.010121	26°C
C99H169N5O49	0.0029615	26°C
C99H169N5O49	0.00959613	26°C
C99H169N5O49	0.00182761	26°C
C99H169N5O49	0.000546113	26°C
C99H169N5O49	0.00407254	26°C
C99H169N5O49	0.011851	26°C
C99H169N5O49	0.00613652	34°C
C99H169N5O49	0.00880588	34°C
C99H169N5O49	0.00580161	34°C
C99H169N5O49	0.00673325	34°C
C99H169N5O49	0.00659441	34°C
C99H169N5O49	0.00764849	34°C
C99H169N5O49	0.00274116	34°C
C99H169N5O49	0.00466418	34°C
C99H171N5O48	0.176398	18°C
C99H171N5O48	0.0347474	18°C
C99H171N5O48	0.167061	18°C
C99H171N5O48	0.0358601	18°C
C99H171N5O48	0.192806	18°C
C99H171N5O48	0.0373498	18°C
C99H171N5O48	0.209661	18°C
C99H171N5O48	0.044865	18°C
C99H171N5O48	0.1712	26°C
C99H171N5O48	0.037602	26°C
C99H171N5O48	0.18858	26°C
C99H171N5O48	0.0402643	26°C
C99H171N5O48	0.0108928	26°C
C99H171N5O48	0.00249276	26°C
C99H171N5O48	0.229408	26°C
C99H171N5O48	0.0525713	26°C
C99H171N5O48	0.251476	34°C
C99H171N5O48	0.0661452	34°C
C99H171N5O48	0.240538	34°C
C99H171N5O48	0.050684	34°C
C99H171N5O48	0.231038	34°C
C99H171N5O48	0.0564683	34°C
C99H171N5O48	0.124047	34°C
C99H171N5O48	0.0323114	34°C

## Sheet: S5
Gangliosides decreased at 18°C in the comparison 18°Cvs26°C and increased at 34°C in the comparison 34°Cvs26°C
Gangliosides decreased at 18°C in the comparison 18°Cvs26°C
Metabolite name	Chemical formula	Log2 signal intensity_26°C	Log2 signal intensity_18°C
GD1a/b(36:2)	C84H144N4O39	0.0034025	0.00323
Gangliosides increased at 34°C in the comparison 34°Cvs26°C
Metabolite name	Raw formula	Log2 signal intensity_26°C	Log2 signal intensity_34°C
GQ1a/b(36:2)-2H	C106H178N6O55	0.00168	0.002895
GQ1a/b(36:0)-2H	C106H182N6O55	0.123	0.273
GM3 d18:1-18:0-H	C59H108N2O21	0.00351	0.008995
GM2 d18:1-18:0-H_RT 4.43	C67H121N3O26	0.0046625	0.0147575
GD3(36:0)-2H	C70H125N3O29	0.0276332	0.0870925
GT3(36:0)-2H	C81H142N4O37	0.06235	0.143925
GD1a/b(36:1)(OH)-2H	C84H148N4O40	0.0012975	0.00239
GD1a/b (d18:1/18:0)-2H	C85H149N3O39	0.0072325	0.0184125
GD1a/b(38:1)(NeuGc)-2H / O-Ac-GD1b(36:0)-2H	C86H150N4O40	0.0091025	0.019475
GD1a/b(38:0)-2H	C86H152N4O39	0.0549668	0.14265
GT3(42:2)-2H	C87H150N4O37	0.001888	0.0049475
O-Ac-GD1a/b(38:0)-2H / GD1a/b(40:2)(OH)-2H	C88H154N4O40	0.013424	0.032625
GD0a/b(36:0)-2H	C92H161N5O44	0.00089825	0.0020175
